# Supplementary material for: Thermostable ancestors enabled evolutionary diversification of promiscuous chemical defence enzymes
Source: EMBO J. 2026 Mar 26;45(9):2938–64. doi: 10.1038/s44318-026-00699-y (PMC13144609; doi:10.1038/s44318-026-00699-y)
Supplement: Supplementary file 3 — Source data Fig. 1 [file 44318_2026_699_MOESM3_ESM.zip]

Archive with 2 entries (2 files):
- Fig_1_source_data_CYP2_reconstructed-tree.nwk
- __MACOSX/._Fig_1_source_data_CYP2_reconstructed-tree.nwk
