# Supplementary material for: Thermostable ancestors enabled evolutionary diversification of promiscuous chemical defence enzymes
Source: EMBO J. 2026 Mar 26;45(9):2938–64. doi: 10.1038/s44318-026-00699-y (PMC13144609; doi:10.1038/s44318-026-00699-y)
Supplement: Supplementary file 3 — Source data Fig. 1 [file 44318_2026_699_MOESM3_ESM.zip › Fig_1_source_data_CYP2_reconstructed-tree.nwk]

(((((((((((((((((((((((((((((((((((((((148709876_UN_MUSMU:1.0E-5,67010061_2C67_MUSMU:0.012845)N38:1.0E-5,157074229_2C69_MUSMU:0.004258)N37:0.013092,(254281186_2C40_MUSMU:0.004425,(186287327_2C68_MUSMU:1.0E-5,569007469_2C68_MUSMU:1.0E-5)N40:0.021354)N39:0.004297)N36:0.089587,(117230_2C13_RATNO:0.003107,25453406_2C13_RATNO:0.005777)N41:0.085528)N35:0.024035,205932_2C12_RATNO:0.094344)N34:0.093312,(45504402_2C54_MUSMU:0.058531,(148709882_UN_MUSMU:0.021058,(148709879_UN_MUSMU:0.008735,4249589_2C37_MUSMU:0.013285)N44:0.014164)N43:0.018662)N42:0.094783)N33:0.035356,((354491953_2C29_CRIGR:0.008784,625277015_2C29_CRIGR:0.013124)N46:0.029473,((354491957_2C29like_CRIGR:1.0E-5,625212363_2C29like_CRIGR:1.0E-5)N48:0.009552,(625277009_2C29like_CRIGR:1.0E-5,625277013_2C29like_CRIGR:1.0E-5)N49:0.012275)N47:0.052008)N45:0.100752)N32:0.037369,(674046414_2C26like_NANGA:0.04279,((674046418_2C29like_NANGA:0.033779,674046426_2C29like_NANGA:0.078857)N52:0.021782,(674039140_2C29like_NANGA:0.019921,(674084794_2C29like_NANGA:1.0E-5,674084798_2C29like_NANGA:0.004366)N54:0.029211)N53:0.042697)N51:0.031067)N50:0.049614)N31:0.020082,(((((203851_CYP_RATNO:0.004357,672037417_2C7_RATNO:1.0E-5)N59:0.033466,2C7_RATNO:0.024901)N58:0.094055,(37046788_2c39_MUSMU:0.027399,(153791835_2C38_MUSMU:0.00855,187956519_2c38_MUSMU:0.008702)N61:0.030859)N60:0.053828)N57:0.018783,148709871_2C29_MUSMU:0.04673)N56:0.046848,(((532017049_2C27like_MICOC:0.043996,532017051_2C27like_MICOC:0.023143)N64:0.033878,532017045_2C27like_MICOC:0.019236)N63:0.018243,((524918779_2C25like_MESAU:0.008767,528078257_2C25_MESAU:1.0E-5)N66:0.062306,(625220124_2C26like_CRIGR:0.048062,(524918783_2C27like_MESAU:0.082884,(625253375_2C26like_CRIGR:0.095702,(625220126_2C26_CRIGR:0.044335,(528078191_2C26_MESAU:0.021988,528078438_2C27_MESAU:0.048636)N71:0.01265)N70:0.004454)N69:1.0E-5)N68:0.009637)N67:0.024482)N65:0.021805)N62:0.030312)N55:0.026877)N30:0.019764,((2C6v2_RATNO:1.0E-5,672037432_2C6_RATNO:0.008762)N73:0.008788,(P05178_2C6_RATNO:0.017557,62078537_2C6_RATNO:0.008787)N74:0.004336)N72:0.10058)N29:0.048517,(512952410_2C25like_HETGA:0.104115,(507622023_2C9like_OCTDE:0.070942,533189363_2C25like_CHILA:0.071175)N76:0.056538)N75:0.049574)N28:0.007855,((I3NHE5_un2C_SPETR:0.074757,I3N708_un2C_SPETR:0.128879)N78:0.032739,(532099451_2C18like_ICTTR:0.086334,(532099433_2C20like_ICTTR:0.066305,532099443_2C26like_ICTTR:0.067647)N80:0.010964)N79:0.027676)N77:0.076704)N27:0.015954,(523580020_2C25like_CAVPO:0.142506,(674046424_2C42like_NANGA:0.071187,((589991252_2C37like_PERMA:0.049613,625246699_2C19like_CRIGR:0.058691)N84:0.023731,((532017039_2C19like_MICOC:0.04143,532017041_2C26like_MICOC:0.099747)N86:0.016618,(((268607516_2C65_MUSMU:0.034523,58743310_2C66_MUSMU:0.029058)N89:0.04454,589990507_2C25like_PERMA:0.055987)N88:0.013317,(524918789_2C29like_MESAU:0.027835,(354503132_2C42like_CRIGR:1.0E-5,354503134_2C29like_CRIGR:1.0E-5)N91:0.059357)N90:0.035172)N87:0.017917)N85:0.038821)N83:0.021019)N82:0.052854)N81:0.019527)N26:0.009268,(((532096199_2C18like_ICTTR:1.0E-5,I3NAC4_un2C_SPETR:1.0E-5)N94:0.082585,532096189_2C19like_ICTTR:0.193149)N93:0.059929,((504135208_2C26like_OCHPR:0.059162,504135219_2C5like_OCHPR:0.088758)N96:0.018836,(G1TLX2_2C16_ORYCU:0.040936,(291404493_2C5like_ORYCU:0.048643,(G1T6X2_un2C_ORYCU:0.01972,(G1SQJ4_2C_ORYCU:0.041574,(283135148_2C5_ORYCU:0.015224,298919213_2C4_ORYCU:0.019685)N101:0.008703)N100:0.012982)N99:0.013762)N98:0.013136)N97:0.042101)N95:0.045297)N92:0.021293)N25:0.014948,(504135195_2C26like_OCHPR:0.155668,(504135689_2C18like_OCHPR:0.050998,(655867112_2C18like_ORYCU:0.058674,655867118_2C18like_ORYCU:0.053154)N104:0.014504)N103:0.043398)N102:0.051792)N24:0.012468,((((((((((283806668_2C2_ORYCU:0.031723,504135223_2C2like_OCHPR:0.089874)N114:0.063256,655867065_2C1_ORYCU:0.048189)N113:0.017558,(291404482_2C1like_ORYCU:0.030197,655867063_2C1like_ORYCU:0.093272)N115:0.020328)N112:0.034792,(G1TTF9_2C14_ORYCU:0.008586,283806672_2C14_ORYCU:1.0E-5)N116:0.060847)N111:0.031126,((504135229_2C14like_OCHPR:1.0E-5,504135231_2C14like_OCHPR:1.0E-5)N118:0.06497,(504135235_2C14like_OCHPR:0.167735,(504135242_2C14like_OCHPR:0.092841,504135251_2C14like_OCHPR:0.051939)N120:0.027843)N119:0.018655)N117:0.057271)N110:0.019678,(291404476_2C1like_ORYCU:0.057657,504135254_2C14like_OCHPR:0.105152)N121:0.065294)N109:0.04055,504135260_2C41like_OCHPR:0.07182)N108:0.02164,532096211_2C18like_ICTTR:0.109786)N107:0.010267,(640834135_2C18like_TARSY:0.086157,667296766_2C18like_GALVA:0.184743)N122:0.042069)N106:0.006028,(((((302563907_2C18_MACMU:1.0E-5,544458937_2C18like_MACFA:0.004302)N127:0.010336,635055245_2C18_CHLSA:0.006951)N126:0.004333,(13699816_2C18_HOMSA:0.002453,42636561_2C18like_GORGO:0.006401)N128:0.032696)N125:0.016978,(296220836_2C18_CALJA:0.035414,403259873_2C18_SAIBO:0.012815)N129:0.008934)N124:0.055687,(((203695_CYP_RATNO:0.106951,532017030_2C11like_MICOC:0.066572)N132:0.030711,507622011_2C55like_OCTDE:0.125102)N131:0.022789,(532096209_2C55like_ICTTR:0.043089,((((512845414_2C55like_HETGA:1.0E-5,512845422_2C55like_HETGA:0.004278)N137:0.037763,676275505_2C55_FUKDA:0.015192)N136:0.027078,(533189361_2C55like_CHILA:1.0E-5,533189357_2C55like_CHILA:0.081407)N138:0.021382)N135:0.034097,(((405113047_2C24_RATNO:0.01982,392338112_2C55like_RATNO:0.058343)N141:0.005652,13386282_2C55_MUSMU:0.086978)N140:0.022061,(589990524_2C55like_PERMA:0.064393,(532017036_2C55like_MICOC:0.03544,(354503138_2C28_CRIGR:0.004115,528078251_2C28_MESAU:0.034257)N144:0.021483)N143:0.017986)N142:0.009927)N139:0.066543)N134:0.01608)N133:0.051679)N130:0.021197)N123:0.004924)N105:0.019367)N23:0.004151,((((((((G3RHD9_un2C9_GORGO:0.012941,332834691_2C9_PANTR:1.0E-5)N152:1.0E-5,226295_CYP2C9_HOMSA:0.004304)N151:0.034393,(66731523_2C83_CHLAE:1.0E-5,(355782978_UN_MACFA:0.012972,71152727_2C43_MACFA:1.0E-5)N154:0.004287)N153:0.018163)N150:0.016829,(635055243_2C9_CHLSA:0.004845,(355570284_UN_MACMU:0.013118,94158978_CYP2C75_MACMU:0.004308)N156:0.025766)N155:0.009348)N149:0.014367,(332212370_2C19like_NOMLE:0.008688,(114631906_2C19_PANTR:0.004369,4503219_2C19_HOMSA:0.004267)N158:0.017534)N157:0.026742)N148:0.03287,(296220840_2C19_CALJA:0.040134,403259871_2C19_SAIBO:0.035516)N159:0.054434)N147:0.043715,640834000_2C19like_TARSY:0.095965)N146:0.022017,(((395828395_2C20like_OTOGA:0.061636,395828401_2C20like_OTOGA:0.047599)N162:0.065998,640800454_2C20like_TARSY:0.127044)N161:0.008835,(((350538099_2C93_MACMU:1.0E-5,544458971_2C20like_MACFA:0.00871)N165:0.008766,635055271_2C20like_CHLSA:0.004306)N164:0.102903,(((F7I7T9_2C8_CALJA:1.0E-5,325053723_2C8_CALJA:1.0E-5)N168:0.045717,403259867_2C20_SAIBO:0.033415)N167:0.013626,(((402881017_2C20_PAPAN:0.014095,66731521_2C8_CHLAE:0.01202)N171:0.004323,355782979_UN_MACFA:0.005342)N170:0.015838,(297687075_2C8_PONAB:0.019627,(98991773_2C8_HOMSA:0.010872,(332212376_2C8like_NOMLE:0.024002,(114631924_2C8_PANTR:0.008669,426365641_2C8like_GORGO:0.004344)N175:0.004315)N174:1.0E-5)N173:0.004329)N172:0.007097)N169:0.025385)N166:0.034229)N163:0.0167)N160:0.036159)N145:0.020304)N22:0.019303,(395820858_2C19like_OTOGA:0.066667,395820854_2C18like_OTOGA:0.104983)N176:0.035169)N21:0.006301,((((((149690200_2C18like_EQUCA:0.067762,478507279_2C26like_CERSI:0.049844)N182:0.01685,194205827_2C19like_EQUCA:0.067092)N181:0.001738,149689829_2C19like_EQUCA:0.091145)N180:0.010478,478507283_2C26like_CERSI:0.064323)N179:0.009498,664748471_2C19like_EQUPR:0.069093)N178:0.029088,(((((440895872_2C18_BOSMU:0.046721,556778882_2C19like_PANHO:0.010255)N187:0.052779,(335302026_2C18_SUSSC:0.025124,47523894_2C49_SUSSC:0.019159)N188:0.053558)N186:0.00488,560895946_2C26like_CAMFE:0.069905)N185:0.018598,(194205831_2C26like_EQUCA:0.030407,(478507267_2C26like_CERSI:0.015982,478507271_2C26like_CERSI:0.034283)N190:0.044683)N189:0.029044)N184:0.014463,(268370269_2C42_SUSSC:0.091706,(562836933_2C19like_TUPCH:0.116451,(153865743_2C92_EQUCA:0.05745,((((558130623_2C55like_MYOLU:0.024731,641706742_2C18like_EPTFU:0.032946)N197:0.048738,(K9J5M0_un2C_DESRO:0.131421,431838963_2C18_PTEAL:0.129305)N198:0.015427)N196:0.00847,478507275_2C26like_CERSI:0.082015)N195:0.010505,(((((((((505857017_2C27like_SORAR:0.007207,505857021_2C27like_SORAR:0.00576)N207:0.026325,505857225_2C19like_SORAR:0.011417)N206:0.017704,505857011_2C19like_SORAR:0.059171)N205:0.018539,505857027_2C55like_SORAR:0.075913)N204:0.046471,(505857231_2C19like_SORAR:0.035335,505857235_2C27like_SORAR:0.035038)N208:0.012323)N203:0.084716,(505798114_2C20like_SORAR:0.042294,505798121_2C20like_SORAR:0.0282)N209:0.087781)N202:0.023507,(617661017_2C9like_ERIEU:0.150578,(507940628_2C9like_CONCR:0.056296,507940636_2C26like_CONCR:0.043704)N211:0.057147)N210:0.015362)N201:0.019354,603843768_2C19like_EQUCA:0.072162)N200:0.010568,((((548522473_2C26like_CAPHI:0.025038,556778874_2C26like_PANHO:0.026224)N215:0.081569,(560895951_2C18like_CAMFE:0.00857,560993221_2C18like_VICPA:0.063152)N216:0.040132)N214:0.018419,(426252819_2C25like_OVIAR:0.005844,(556778870_2C19like_PANHO:0.008821,440903045_UN_BOSMU:0.021862)N218:0.011753)N217:0.078367)N213:0.00904,(((F1MEU8_un2C_BOSTA:0.026827,76654609_2C26__BOSTA:1.0E-5)N221:0.016598,594043704_2C26like_BUBBU:0.005135)N220:0.092298,(548522479_P450_2C19like_CAPHI:1.0E-6,((426252815_2C25like_OVIAR:1.0E-5,556778878_2C19like_PANHO:0.017326)N224:0.004332,(440895870_2C19_BOSMU:0.008608,594039463_2C19like_BUBBU:0.030622)N225:0.008715)N223:0.004284)N222:0.063935)N219:0.032702)N212:0.005612)N199:0.004478)N194:0.008886)N193:0.015698)N192:0.02023)N191:0.008674)N183:1.0E-5)N177:0.007465)N20:0.00953,(M3X823_un2C_FELCA:0.088954,(50979184_2C41_CANFA:0.029825,(511850705_2C41like_MUSPU:0.070536,(301792437_2C41like_AILME:0.06536,(472386519_2C41like_ODORO:0.020483,585167103_2C41like_LEPWE:0.049137)N230:0.032265)N229:0.008288)N228:0.004891)N227:0.030854)N226:0.06752)N19:0.020011,(471359221_2C19like_TRIMA:0.118663,(471359219_2C19like_TRIMA:0.07844,(344274486_2C18like_LOXAF:0.157027,(344274935_2C26like_LOXAF:0.073112,471358867_2C26like_TRIMA:0.052156)N234:0.047573)N233:0.011552)N232:0.019778)N231:0.03627)N18:0.021723,(488530256_2C18like_DASNO:0.071688,488586121_2C55like_DASNO:0.125846)N235:0.034304)N17:0.009515,507639297_2C27like_ECHTE:0.162066)N16:0.004341,((344274939_2C19like_LOXAF:0.076319,634877365_2C19like_ORYAF:0.093736)N237:0.004383,(585640433_2C18like_ELEED:0.122032,(585639874_2C19like_ELEED:0.144831,585640429_2C18like_ELEED:0.076148)N239:0.01958)N238:0.04353)N236:0.008641)N15:0.020543,586446083_2C25like_CHRAS:0.139731)N14:0.015309,(586446650_2C19like_CHRAS:0.119939,634898249_2C42like_ORYAF:0.186713)N240:0.048855)N13:0.034122,(((((((((((((426252823_2C21like_OVIAR:1.0E-5,W5P608_un2C_OVIAR:1.0E-5)N253:0.004899,(548532891_2C21like_CAPHI:1.0E-5,548532896_2C21like_CAPHI:0.034858)N254:0.016534)N252:0.004298,556778864_2C21like_PANHO:0.004927)N251:0.011606,119917505_2C21_BOSTA:0.025873)N250:0.005043,(594052931_2C21like_BUBBU:0.013119,194678963_2C21_BOSTA:0.043786)N255:0.004329)N249:0.028981,(326937430_2C19_OVIAR:0.017346,(157954075_2C19_BOSTA:0.030489,594052937_2C21like_BUBBU:0.030265)N257:0.004045)N256:0.028949)N248:0.03869,(386686687_2C_CAMDR:1.0E-5,560895957_2C21like_CAMFE:0.004285)N258:0.075938)N247:0.062205,((149689821_2C21like_EQUCA:0.065504,545193660_2C21like_EQUCA:0.050058)N260:0.013388,(478507289_2C21like_CERSI:0.04601,478507291_2C21like_CERSI:0.061971)N261:0.0106)N259:0.017006)N246:0.010483,(641706746_2C21like_EPTFU:0.025544,(521037954_2C21_MYOBR:0.008617,558130605_2C21like_MYOLU:0.008703)N263:0.046206)N262:0.09941)N245:0.013717,(((308081811_2C21_CANFA:1.0E-5,89030_2C21_CANFA:1.0E-5)N266:0.038948,M3WZS1_un2C_FELCA:0.115084)N265:0.019481,((472395395_2C21like_ODORO:0.074835,585167107_2C21like_LEPWE:0.056791)N268:0.023554,(511850697_2C21like_MUSPU:0.049325,(281340967_UN_AILME:0.040608,670976481_2C21_URSMA:0.020737)N270:0.017681)N269:0.004546)N267:0.021011)N264:0.052126)N244:0.01077,(617661002_2C21like_ERIEU:0.122775,(505857035_2C21like_SORAR:0.137531,505857558_2C21like_SORAR:0.11743)N272:0.035734)N271:0.015034)N243:0.006335,507940623_2C21like_CONCR:0.180791)N242:0.024272,((((((((295317309_2C76_MACMU:0.008502,548961487_2C76_MACFA:0.012887)N280:0.004204,402913352_2C3like_PAPAN:0.004236)N279:0.005411,724838197_2C3like_RHIRO:0.034172)N278:0.0164,(297687085_2C21like_PONAB:0.053432,724838350_2C3like_RHIRO:0.061643)N281:0.011682)N277:0.003745,(296220855_2C21like_CALJA:0.08107,403259863_2C3like_SAIBO:0.011266)N282:0.021861)N276:0.052452,(640818188_2C3like_TARSY:0.124295,(640782905_2C3like_TARSY:0.104776,640790328_2C3like_TARSY:0.141687)N284:0.031575)N283:0.031449)N275:0.006846,(471358871_2C21like_TRIMA:0.091805,((344274931_2C21like_LOXAF:0.054739,585639870_2C21like_ELEED:0.112065)N287:0.021495,(586446087_2C21like_CHRAS:0.089389,507639282_2C21like_ECHTE:0.118116)N288:0.025154)N286:1.0E-5)N285:0.023892)N274:0.010739,((((562836935_2C3like_TUPCH:0.021857,562836937_2C3like_TUPCH:0.034733)N292:0.011438,562836939_2C3like_TUPCH:0.035015)N291:0.102509,532099429_2C21like_ICTTR:0.082417)N290:0.033419,(((H0XMK8_un2C_OTOGA:0.013132,H0Y2B2_un2C_OTOGA:0.005744)N295:0.006106,395828391_2C21like_OTOGA:0.005598)N294:0.11024,((((((G1TYN6_un2C30_ORYCU:0.017751,655901356_2C30like_ORYCU:1.0E-5)N301:0.032468,(284004904_2C30_ORYCU:0.012936,655865938_2C30_ORYCU:1.0E-5)N302:0.028823)N300:0.020461,U3KPP4_2C30_ORYCU:0.013567)N299:0.050939,504135199_2C30like_OCHPR:0.143242)N298:0.030357,(G1U2K8_un2C_ORYCU:0.026393,164814_2C3_ORYCU:0.075518)N303:0.063144)N297:0.103164,(507538252_2C21like_JACJA:0.222887,(674092847_2C70like_NANGA:0.146487,(589946917_2C70like_PERMA:0.118971,((524918771_2C70like_MESAU:0.069733,625212355_2C70like_CRIGR:0.016339)N308:0.042189,(532017112_2C70like_MICOC:0.089845,(148709884_2C70_MUSMU:0.064746,(117236_2C70_RATNO:1.0E-5,19924039_2C70_RATNO:0.008719)N311:0.056864)N310:0.063759)N309:0.021128)N307:0.015508)N306:0.089738)N305:0.053934)N304:0.061969)N296:0.033069)N293:0.024152)N289:0.029248)N273:0.022171)N241:0.088713)N12:0.028749,488594120_2C19like_DASNO:0.153888)N11:0.073843,((126273200_2C19like_MONDO:0.170799,126273202_2C19like_MONDO:0.067446)N313:0.045205,((395501851_2C19like_SARHA:0.082677,611966294_2C18like_MONDO:0.049798)N315:0.084179,(395501826_2C19like_SARHA:0.099944,(126273206_2C19like_MONDO:0.08702,126273208_2C19like_MONDO:0.100275)N317:0.045262)N316:0.065028)N314:0.022503)N312:0.040917)N10_2C1_Mammal:0.056756,((((((((((((((2C86_BOSTA:0.016024,594088437_2C23like_BUBBU:0.022224)N331:0.009749,426252931_2C23like_OVIAR:0.028258)N330:0.05325,(602720474_2C23like_LIPVE:1.0E-5,(149689494_2C78_BALAC:0.021999,466001833_2C23like_ORCOR:0.004341)N333:0.008778)N332:0.055314)N329:0.034971,(F1S8V6_2C33_SUSSC:0.013105,47523878_2C33v4_SUSSC:1.0E-5)N334:0.092345)N328:0.030204,XP_001500623.2_2C23_EQUCA:0.087662)N327:0.015158,(641706902_2C23like_EPTFU:0.022101,(432113075_2C23_MYODA:0.008625,521037899_2C23_MYOBR:0.004491)N336:0.004532)N335:0.083806)N326:0.022005,(G1TS28_2C14_ORYCU:0.08857,((507622226_2C23like_OCTDE:0.054895,533189672_2C23like_CHILA:0.023662)N339:0.05001,(268834986_2C44_MUSMU:0.044614,(354492721_2C23like_CRIGR:0.11852,(56825_CYP_RATNO:0.061307,6166042_2C23_RATNO:1.0E-5)N342:0.049281)N341:0.014135)N340:0.056141)N338:0.016685)N337:0.038194)N325:0.010533,344274444_2C23like_LOXAF:0.100687)N324:0.019308,507640342_2C23like_ECHTE:0.125025)N323:0.054347,505845873_2C23like_SORAR:0.186197)N322:0.068638,(126273043_2C23like_MONDO:0.070514,126273045_2C23like_MONDO:0.007988)N343:0.273732)N321:0.040076,(F1PJX3_un2C_CANFA:0.058621,(472350674_2C23like_ODORO:0.039323,G1L8S0_2C_AILME:0.126942)N345:0.035823)N344:0.21465)N320:0.048866,((126272434_2C23like_MONDO:0.14606,611964456_2C25like_MONDO:0.197355)N347:0.14788,((((F6WHX6_un2C_MONDO:1.0E-5,126272338_2C23like_MONDO:0.004441)N351:0.01336,(126272334_2C23like_MONDO:0.011996,126272340_2C23like_MONDO:0.01938)N352:0.022105)N350:0.012692,126272342_2C23like_MONDO:0.019037)N349:0.080491,((182702176_CYP2C47_PHACI:0.009273,182702178_CYP2C48_PHACI:0.035456)N354:0.092008,(G3VD26_un2C_SARHA:0.118229,(395501145_2C23like_SARHA:0.08357,395501147_2C23like_SARHA:0.118317)N356:0.030295)N355:0.025005)N353:0.021213)N348:0.113016)N346:0.047041)N319_2C2_Mammal:0.064709,(((G3VDQ8_2E1_SARHA:0.026567,395509811_2E1-like_SARHA:1.0E-5)N359:0.072086,12627223_2E1-like_MONDO:0.073579)N358:0.154079,(((554570985_2E1-like_MYOBR:0.013262,558170980_2E1-like_MYOLU:1.0E-5)N362:0.033718,641707360_2E1_EPTFU:0.059206)N361:0.093971,(((((((350535685_2E1_OVIAR:1.0E-5,548533239_2E1-like_CAPHI:0.004397)N369:0.00232,556780064_2E1-like_PANHO:0.025283)N368:0.01629,(5921952_2E1_BOSTA:0.013214,594095505_2E1-like_BUBBU:0.01329)N370:0.013899)N367:0.033476,(314909566_2E1_CAMDR:0.051188,(560905075_2E1-like_CAMFE:0.008651,560970374_2E1-like_VICPA:0.004491)N372:0.004968)N371:0.088703)N366:0.020179,((465985125_2E1-like_ORCOR:1.0E-5,470605468_2E1-like_TURTR:1.0E-5)N374:0.021927,(602733333_2E1-like_LIPVE:1.0E-5,(593709253_2E1-like_PHYCA:0.021896,594643708_2E1-like_BALAC:0.030862)N376:0.013129)N375:0.004448)N373:0.056593)N365:0.020744,19071842_2E1_SUSSC:0.0533)N364:0.048598,((((((((((544460785_2E1-like_MACFA:1.0E-5,544460787_2E1-like_MACFA:1.0E-5)N386:0.013131,94158996_2E1_MACMU:1.0E-5)N385:0.004368,724938323_2E1_RHIRO:0.030985)N384:1.0E-5,635137166_2E1_CHLSA:0.013161)N383:0.021018,(694942562_2E1_PANTR:0.017735,(10834998_2E1_HOMSA:1.0E-5,(197102190_2E1_PONAB:0.017583,332252800_2E1-like_NOMLE:0.004381)N389:1.0E-5)N388:0.004444)N387:0.015509)N382:0.021993,391852307_2E1_CALJA:0.042816)N381:0.0263,640809651_2E1_TARSY:0.060851)N380:0.034414,562835401_2E1_TUPCH:0.049159)N379:0.012935,((478529470_2E1-like_CERSI:0.04507,664738829_2E1_EQUPR:0.049721)N391:0.054319,(((586489911_2E1-like_CHRAS:0.061023,634897639_2E1_ORYAF:0.065159)N394:0.022412,488582694_2E1-like_DASNO:0.076872)N393:0.018213,(617650368_2E1_ERIEU:0.076839,(667332218_2E1_GALVA:0.004367,667332221_2E1_GALVA:1.0E-5)N396:0.121437)N395:0.009258)N392:0.014873)N390:0.018028)N378:0.007676,(((((301786655_2E1-like_AILME:0.008859,670977204_2E1_URSMA:0.00884)N401:0.013082,(472350676_2E1-like_ODORO:0.012693,585199291_2E1-like_LEPWE:0.021758)N402:0.00587)N400:0.004344,(50979192_2E1_CANFA:0.068417,(511973194_2E1-like_MUSPU:0.007998,U6CPY2_2E1_NEOVI:0.010165)N404:0.036147)N403:0.004631)N399:0.023697,(114158594_2E2_FELCA:1.0E-5,(114158592_2E1_FELCA:0.008747,591306122_2E1-like_PANTI:0.004342)N406:0.00873)N405:0.05408)N398:0.076397,(585639384_2E1-like_ELEED:0.078256,((((291404939_2E1_ORYCU:0.011221,291404953_2E1_ORYCU:0.010821)N411:0.018666,504135481_2E1-like_OCHPR:0.066998)N410:0.056632,395863029_2E1-like_OTOGA:0.149198)N409:0.018466,((532070034_2E1-like_ICTTR:1.0E-5,I3LWW1_2E1_SPETR:1.0E-5)N413:0.073757,(507572243_2E1-like_JACJA:0.063372,((((((262650020_2E1_MICFO:0.017662,532015535_2E1-like_MICOC:1.0E-5)N420:0.045012,11276065_2E1_MUSMU:0.064778)N419:0.008832,564331669_2E1_RATNO:0.026448)N418:0.00535,589928845_2E1-like_PERMA:0.012331)N417:0.00914,(A0A061I7U6_2E1_CRIGR:0.022411,526252852_2E1_MESAU:0.044454)N421:0.022833)N416:0.031815,((351699975_2E1_HETGA:0.011263,512952651_2E1-like_HETGA:0.003525)N423:0.015273,(676272301_2E1_FUKDA:0.02897,((507622250_2E1-like_OCTDE:0.048266,514480394_2E1-like_CAVPO:0.032224)N426:0.012346,(533189719_2E1-like_CHILA:1.0E-5,533189721_2E1-like_CHILA:0.004394)N427:0.026626)N425:0.009685)N424:0.012061)N422:0.035927)N415:0.014773)N414:0.018205)N412:0.028422)N408:0.009828)N407:0.016049)N397:0.002268)N377:0.012334)N363:0.02423)N360:0.105915)N357_2:0.154148)N318:0.046842)N9_2CE_Mammal:0.10551,((((((((327280430_2C31like_ANOCA:0.005295,R4G9K8_un2C_ANOCA:0.020973)N435:0.080435,327280428_2C31like_ANOCA:0.027025)N434:0.033977,327280426_2C31like_ANOCA:0.070148)N433:0.12991,(637334198_2C5like_ANOCA:0.09487,637334212_2C19like_ANOCA:0.053527)N436:0.05729)N432:0.065532,(637379498_2C29like_ANOCA:0.018795,(327280410_2C19like_ANOCA:0.036588,327280434_2C19like_ANOCA:0.017189)N438:0.017033)N437:0.048536)N431:0.054165,(327280404_2C18like_ANOCA:0.077934,(327280408_2C19like_ANOCA:0.043633,(2C101_ANOCA:0.017604,327280406_2C9like_ANOCA:1.0E-5)N441:0.017888)N440:0.043819)N439:0.081913)N430:0.040457,637243061_2C23like_ANOCA:0.134073)N429_2C-Reptile:0.118373,((557258334_2C18like_ALLSI:0.016928,564247885_2C18like_ALLMI:0.022716)N443:0.107508,((557258332_2C19like_ALLSI:0.020064,564242467_2C19like_ALLMI:0.026095)N445:0.10035,(697472983_2C23like_STRCA:0.101375,((699649069_2C19like_PICPU:0.096397,663292593_2C19like_CALAN:0.129329)N448:0.026003,((699591759_2C9like_APAVI:0.103153,704174062_2C21like_BUCRH:0.103333)N450:0.013949,((((((698422505_2C9like_CARCR:0.02886,686599536_2C9like_APTFO:0.070152)N456:0.005945,698427402_2C9like_GAVST:0.047863)N455:1.0E-5,(677485703_2C20_PHORU:0.034848,723149822_2C9like_PHALE:0.026016)N457:0.004118)N454:1.0E-5,694830017_2C19like_NIPNI:0.047876)N453:0.004278,(683469486_2C8_PODCR:0.052647,723571752_2C19like_BALRE:0.039096)N458:1.0E-5)N452:1.0E-5,(((((699681922_2C19like_CHAVO:0.05233,704237276_2C9like_EURHE:0.039265)N463:0.012792,701413686_2C20_CHAPE:0.060275)N462:0.010275,543717705|_2C9like_COLLI:0.085758)N461:0.004133,(697839915_2C9like_EGRGA:0.02159,701399723_2C19like_TYTAL:0.047994)N464:0.004201)N460:0.002229,(700334225_2C9like_HALAL:0.061397,(((700409660_2C9like_LEPDI:1.0E-5,700409662_2C19like_LEPDI:1.0E-5)N468:0.071672,529419852_2C19like_FALCH:0.051968)N467:0.010019,(((695152244_2C19like_PHACA:0.004268,696221389_2C19like_PHACA:1.0E-5)N471:0.039325,704330016_2C19like_CAPCA:0.030384)N470:0.008628,(((676580846_UN_CUCCA:0.067063,696983341_2C19like_CUCCA:0.052934)N474:0.02616,(527272156_2C19like_MELUN:0.05649,701303165_2C20like_NESNO:0.045632)N475:0.028951)N473:0.013438,(704506390_2C19like_PTEGU:0.064711,((704565533_2C19like_MESUN:1.0E-5,704565541_2C19like_MESUN:1.0E-5)N478:0.06138,(705670828_2C20like_CHLMA:0.067352,((449505088_2C21like_TAEGU:0.036581,543351184_2C19like_PSEHU:0.020223)N481:0.008567,(525001216_2C19like_FICAL:0.052786,(669264952_2C9like_CORBR:0.026026,(683904649_2C19like_SERCA:0.061447,(542144602_2C19like_ZONAL:0.012985,543247274_2C19like_GEOFO:0.008618)N485:0.008645)N484:0.013104)N483:0.004209)N482:0.010217)N480:0.028276)N479:0.012037)N477:0.010749)N476:0.016413)N472:0.004908)N469:5.0E-6)N466:0.004268)N465:0.003719)N459:0.002636)N451:0.006976)N449:0.010292)N447:0.032113)N446_2C_Aves:0.148794)N444:0.059471)N442:0.051582)N428:0.059362)N8_2CE_Mammal_&_2C_Reptile_&_2C_Aves:0.035109,(((((((((((558104102_2H2like_PELSI:1.0E-5,K7GI26_un2H_PELSI:0.004359)N496:0.107335,558187977_2H2like_PELSI:0.052782)N495:0.048213,558187966_2H2like_PELSI:0.035194)N494:0.032712,558187957_2H2like_PELSI:0.055343)N493:0.095911,558130696_2H2-like_PELSI:0.131927)N492:0.030225,(558130687_2H2like_PELSI:0.115047,(530649861_2H2like_CHRPI:0.035218,591354720_2H2like_CHEMY:0.039933)N498:0.039538)N497:0.019957)N491:0.023429,530649856_2H2like_CHRPI:0.048102)N490:0.01985,591354716_2H2like_CHEMY:0.066609)N489:0.046199,641782438_2H2-like_CHRPI:0.154462)N488:0.031744,((558187991_2H2like_PELSI:0.019049,558187998_2H2-like_PELSI:0.015668)N500:0.130335,(591349273_2H2like_CHEMY:0.064979,(530649867_2H1like_CHRPI:0.025793,530649869_2H2like_CHRPI:0.073884)N502:0.013535)N501:0.027066)N499:0.034271)N487_2H_Reptile]:0.049162,((557258289_2H1like_ALLSI:0.012969,564228751_2H1like_ALLMI:0.013018)N504_2H_Reptile:0.170834,(697491596_2H1like_STRCA:0.067967,(((514769873_2H2-like_ANAPL:1.0E-5,514769889_2H2like_ANAPL:1.0E-5)N508:0.052808,(48675895_2H1_GALGA:0.031356,48976111_2H2_GALGA:0.051126)N509:0.098526)N507:0.049742,(704162065_2H1like_BUCRH:0.14045,(527272201_2H1like_MELUN:0.12163,((((((((((224052485_2H1like_TAEGU:0.017217,525001298_2H1like_FICAL:0.03477)N521:0.004108,543247211_2H1like_GEOFO:0.039866)N520:1.0E-5,542144553_2H1like_ZONAL:0.021626)N519:0.004324,683904578_2H1like_SERCA:0.051784)N518:0.004776,726992513_2H1like_CORCO:0.060912)N517:0.008536,543351269_2H1like_PSEHU:0.052449)N516:0.030145,678007355_2H1like_ACACH:0.063426)N515:0.035561,(701348786_2H1like_TAUER:0.062126,696961350_2H1like_CUCCA:0.058568)N522:0.016697)N514:1.0E-5,(675617055_2H1like_MERNU:0.061165,699649154_2H1like_PICPU:0.123203)N523:0.029972)N513:0.010704,((((704243276_2H1like_EURHE:0.038243,677496549_2H1_PHORU:0.066028)N527:0.010309,(676780498_2H1_CALAN:0.092086,701413763_2H1like_CHAPE:0.100623)N528:0.021458)N526:0.011637,(698423686_2H1like_CARCR:0.066453,(694644026_2H1like_PELCR:0.063192,705675653_2H1like_CHLMA:0.068145)N530:0.004609)N529:0.006631)N525:1.0E-5,(541977977_2H1-like_FALCH:0.113711,(((700353613_2H1like_HALAL:0.031958,701406455_2H1like_TYTAL:0.072468)N534:0.010035,677233198_2H1_CATAU:0.045917)N533:0.006952,(699681839_2H1like_CHAVO:0.034975,(698445167_2H1like_GAVST:0.00859,(723149517_2H1like_PHALE:0.034816,((694831392_2H1like_NIPNI:0.021996,695146777_2H1like_PHACA:0.057348)N539:0.012746,(697839951_2H1like_EGRGA:0.049055,((675311177_2H1_APTFO:0.008311,679136826_2H1_PYGAD:0.013214)N542:0.026789,(697019254_2H1like_FULGL:1.0E-5,(678995055_2H1_FULGL:1.0E-5,697019254_2H1-like_FULGL:1.0E-5)N544:1.0E-5)N543:0.030291)N541:0.014234)N540:0.008078)N538:1.0E-5)N537:0.004298)N536:1.0E-5)N535:1.0E-5)N532:0.004046)N531:0.00872)N524:0.016101)N512:0.016812)N511:0.026214)N510:0.017214)N506:0.0466)N505_2H_Aves:0.137836)N503:0.057047)N486_2H:0.094541)N7_2CEH:0.061586,(564259131_2C19like_ALLMI:0.199276,(H9GC88_un2C_ANOCA:0.152802,(H9GC06_un2C_ANOCA:0.022887,(H9GBQ1_un2C_ANOCA:0.0347,H9GTI3_un2C_ANOCA:0.062844)N548:0.01897)N547:0.165818)N546:0.17524)N545_2C_Reptile:0.237223)N6:0.039346,(((F6WDX3_un2C_XENTR:0.038925,Q6DCY4_un2C_XENLA:0.091481)N551:0.223648,A8E5W6_un2C18_XENTR:0.220252)N550:0.035531,(((F6YP15_un2C_XENTR:0.009117,L7N3N3_un2C_XENTR:0.030589)N554:0.031976,125858792_UN_XENLA:0.034565)N553:0.082325,((L7N3N4_un2C_XENTR:0.079916,Q6PAG4_un2C_XENLA:0.068918)N556:0.018894,(147906801_2C8_XENLA:0.087006,(301620114_2G1like_XENTR:1.0E-5,L7N334_un2C8_XENTR:0.008926)N558:0.035705)N557:0.026599)N555:0.074836)N552:0.185565)N549_2C_Amphibia:0.113233)N5:0.046921,(((((((((((((((472353444_2F1like_ODORO:0.025956,545488441_2F5like_CANFA:0.017307)N573:1.0E-5,511913631_2F5like_MUSPU:0.04043)N572:0.004285,301776641_2F1like_AILME:0.013035)N571:0.015399,587014051_2F5like_FELCA:0.04752)N570:0.010796,(560985721_2F5like_VICPA:0.06995,(504178044_2F3like_OCHPI:0.043068,655889528_2F5_ORYCU:0.057868)N575:0.027784)N574:0.002993)N569:0.004944,(((478534978_2F3like_CERSI:0.050075,664764031_2F5_EQUPR:0.050611)N578:0.022487,18448222_2F1_HOMSA:0.056778)N577:0.00439,(507680892_2F5like_ECHTE:0.045294,(586481896_2F5like_CHRAS:0.087902,(585714513_2F3like_ELEED:0.043351,634854063_2F3_ORYAF:0.038572)N581:0.006346)N580:0.009638)N579:0.007945)N576:0.00865)N568:0.004276,562821262_2F5like_TUPCH:0.021666)N567:0.004311,(((505854837_2F5like_SORAR:0.028675,507981280_2F3like_CONCR:0.070655)N584:0.014171,617662719_2F3_ERIEU:0.066027)N583:0.024734,(507573604_2F2like_JACJA:0.060924,((524973586_2F2like_MESAU:0.015499,532057865_2F2like_MICOC:0.014857)N587:0.021868,(674088669_2F2_NANGA:0.062171,(124001560_2F2_MUSMU:0.03194,9506531_2F2_RATNO:0.006867)N589:0.017238)N588:0.004012)N586:0.029765)N585:0.029512)N582:1.0E-5)N566:0.007147,((532101780_2F5like_ICTTR:0.053038,586524132_2F3like_PTEAL:0.107576)N591:0.026222,(426242917_2F3like_OVIAR:0.063694,(507714056_2F2like_OCTDE:0.043239,(533203096_2F3like_CHILA:0.020897,676261932_2F3_FUKDA:0.07263)N594:0.015034)N593:0.026443)N592:0.009146)N590:0.013029)N565:0.00701,(2F1_PANTR:0.09363,466016320_2F3like_ORCOR:0.210779)N595:0.054065)N564:0.031607,664772369_2F5like_EQUPR:0.323435)N563:0.031155,334328668_2F2_MONDO:0.166182)N562_2F_Mammal:0.234516,(327276367_2F5_ANOCA:0.171162,(F7DQQ1_un2F3_MONDO:0.160791,(532101877_2F2like_ICTTR:0.035694,(((154146204_2T4_MUSMU:0.055227,19705467_CYP2T1_RATNO:0.06311)N601:0.026912,674088631_2F2like_NANGA:0.043569)N600:0.066012,(G1TRS5_un2F3_ORYCU:0.071975,((585714675_2F2like_ELEED:0.065999,L9LBQ2_2F3_TUPCH:0.046355)N604:0.011258,(G3UL14_2F1_LOXAF:0.185052,(M3X0M8_un2F3_FELCA:0.083563,(G1M0H6_un2F3_AILME:0.069729,(2T2_CANFA:0.040993,472353755_2F2like_ODORO:0.022744)N608:0.004463)N607:0.004315)N606:0.014393)N605:0.009737)N603:0.009015)N602:0.002466)N599:0.039641)N598:0.139655)N597_2T_Mammal:0.218136)N596:0.063977)N561_2FT:0.035195,564259203_2F2like_ALLMI:0.30686)N560:0.061635,(((602672496_2G1like_PYTBI:0.138262,H9GAZ5_un2G1_ANOCA:0.340121)N611:0.10018,641788404_2G1like_CHRPI:0.157851)N610_2G-like_Reptile:0.148141,(((((((((641781342_2A13like_CHRPI:0.057269,641781344_2A13like_CHRPI:1.0E-5)N620:0.062369,641781348_2F3like_CHRPI:1.0E-5)N619:0.030506,641781350_2F3like_CHRPI:1.0E-5)N618:0.063027,557298342_2F5like_ALLSI:0.054827)N617:0.021431,(602672502_2G1like_PYTBI:0.054875,637317730_2F3like_ANOCA:0.044306)N621:0.022897)N616:0.068013,F6Y3A9_un2G1_XENTR:0.139014)N615:0.14171,301620120_2G1like_XENTR:0.291959)N614:0.034348,(F6XYX7_un2C2G_XENTR:0.062487,148237010_2C18_XENLA:0.061577)N622:0.255969)N613:0.033553,(((((((((((((((((507715045_2B4like_OCTDE:0.022208,507715293_2B4like_OCTDE:0.068054)N639:0.014295,507715103_2B4like_OCTDE:0.072862)N638:0.015088,(533203063_2B4like_CHILA:0.035514,533205316_2B4like_CHILA:0.00443)N640:0.040465)N637:1.0E-5,(348552508_2B6_CAVPO:0.036973,(348552448_2B4like_CAVPO:0.020914,H0VIM9_2B18_CAVPO:0.030897)N642:0.038017)N641:0.068896)N636:0.017706,(676279722_2B19_FUKDA:0.111844,(676261926_2B19_FUKDA:0.101031,(512939902_2B4like_HETGA:0.108441,(512939910_2B4like_HETGA:0.055445,(512837514_2B4like_HETGA:0.035448,512897919_2B4like_HETGA:0.021736)N647:0.028987)N646:0.005739)N645:0.009584)N644:0.0131)N643:0.035807)N635:0.065225,(283806697_CYP_ORYCU:0.023325,Q29516_2B_ORYCU:0.035166)N648:0.087631)N634:0.024833,((((((505854706_2B11like_SORAR:0.069735,505854825_2B11like_SORAR:0.039519)N654:0.03026,505854833_2B11like_SORAR:0.04777)N653:0.015703,505854831_2B11like_SORAR:0.052383)N652:0.021053,(617658979_2B11like_ERIEU:0.009444,617658982_2B11like_ERIEU:0.025514)N655:0.063383)N651:0.019935,507981283_2B11like_CONCR:0.088898)N650:0.020714,(562875007_2B4like_TUPCH:0.088768,(H0XZN2_2B6_OTOGA:0.048196,(S6B8L3_2B6_CALJA:0.039631,(Q6GUQ8_2B30_MACMU:0.04378,(H2NYW8_2B6_PONAB:0.029548,(724909732_2B6like_RHIRO:0.048925,(297704846_2B6like_PONAB:0.008808,B6A7R5_2B7_HOMSA:0.017458)N662:0.016526)N661:0.008261)N660:0.007313)N659:0.043013)N658:0.060293)N657:0.016928)N656:0.022859)N649:0.013139)N633:1.0E-5,(((((478534988_2B11like_CERSI:0.063644,478535076_2B11like_CERSI:0.066926)N667:0.018243,478535080_2B11like_CERSI:0.048883)N666:0.008867,664756198_2B6_EQUCA:0.035924)N665:0.05588,(L5LEP6_2B11_MYODS:0.095548,(47523884_2B22_SUSSC:0.107237,(440910298_2B11_BOSMU:0.019767,556735945_2B11like_PANHO:0.019461)N670:0.052496)N669:0.022792)N668:0.006923)N664:0.015317,((((301776633_2B11like_AILME:0.03118,472353439_2B11like_ODORO:0.060586)N674:0.013261,511913617_2B11like_MUSPU:0.042599)N673:0.018884,54792756_2B11_CANFA:0.037199)N672:0.054913,((488589360_2B11like_DASNO:0.088227,585714529_2B11like_ELEED:0.087052)N676:0.032497,((507680227_2B4like_ECHTE:0.076459,586481894_2B11like_CHRAS:0.036279)N678:0.032475,((344298313_2B11like_LOXAF:0.043555,G3TAV1_un2B_LOXAF:0.087173)N680:0.025939,(471414511_2B11like_TRIMA:0.10661,471414639_2B11like_TRIMA:0.156755)N681:0.016157)N679:0.017052)N677:0.003164)N675:0.01787)N671:0.004819)N663:0.016874)N632:0.015743,(560985715_2B11like_VICPA:0.117865,(505854829_2B11like_SORAR:0.150188,505854827_2B11like_SORAR:0.071597)N683:0.114584)N682:0.022405)N631:0.003227,667306342_2B4_GALVA:0.083927)N630:0.057094,(625247145_2B1_CRIGR:0.071758,((((524963952_2B1like_MESAU:0.069823,Q80XG6_2B29_MESAU:0.057386)N688:0.018457,625252405_2B1like_CRIGR:0.024714)N687:0.055002,(625227596_2B1like_CRIGR:0.04176,625227846_2B1like_CRIGR:0.078444)N689:0.037547)N686:0.005056,(354486245_2B1like_CRIGR:0.073025,(((((((J7ES41_2B_NEOLE:0.022211,J7EWB8_2B_NEOLE:0.03146)N697:0.021579,J7ESX1_2B_NEOLE:0.013968)N696:0.013251,J9JD71_2B_NEOLE:0.005106)N695:0.039232,(589950878_2B1like_PERMA:0.034611,(354486247_2B1_CRIGR:0.034745,589950880_2B1like_PERMA:0.040714)N699:0.009104)N698:0.005149)N694:0.004417,(589950876_2B1like_PERMA:0.031273,589964819_2B1like_PERMA:0.035901)N700:0.008551)N693:0.004496,(674050736_2B1like_NANGA:0.03648,674050738_2B1like_NANGA:0.069578)N701:0.047737)N692:0.007705,((532059058_2B1_MICOC:0.036152,532055325_2B2like_MICOC:0.104394)N703:0.009641,((P00176_2B1_RATNO:0.033752,F1LME8_un2B1_RATNO:0.115381)N705:0.009266,(((672035902_2B15like_RATNO:0.067705,8393230_2B12_RATNO:0.040272)N708:0.040446,6681107_2B19_MUSMU:0.036822)N707:0.047373,(P13107_2B3_RATNO:0.189426,((38454204_2B21_RATNO:0.054801,E9Q593_2B23_MUSMU:0.08501)N711:0.023439,(P12790_2B9_MUSMU:0.064775,(G3X8Q9_2B10_MUSMU:0.015734,A6H6J2_2B13_MUSMU:0.082367)N713:0.022314)N712:0.013879)N710:0.009702)N709:0.007178)N706:0.017898)N704:0.036132)N702:0.009354)N691:0.007862)N690:0.011115)N685:1.0E-5)N684:0.018642)N629:0.053209,625247147_2B1like_CRIGR:0.211171)N628:0.074644,504178042_2B4like_OCHPI:0.108147)N627:0.057686,(291412172_2B4like_ORYCU:0.111708,(((507980600_2B4like_CONCR:0.068974,507980603_2B4like_CONCR:0.035909)N717:0.046794,507980598_2B5like_CONCR:0.094134)N716:0.059721,(F6ZQB3_un2B11_EQUCA:0.173012,(((426243830_2B4like_OVIAR:0.048128,556735986_2B4like_PANHO:0.020358)N721:0.024962,119910553_2B4like_BOSTA:0.031267)N720:0.110952,(478535078_2B11like_CERSI:0.060532,(301776635_2B4like_AILME:0.047783,(511913619_2B11like_MUSPU:0.017634,M1EHZ9_2B11_MUSPF:0.09821)N724:0.083087)N723:0.11419)N722:0.026985)N719:0.020408)N718:1.0E-5)N715:0.041608)N714:0.086059)N626:0.092959,(G3VHJ8_2B6_SARHA:0.135126,126329368_2B11like_MONDO:0.197895)N725:0.066376)N625_2B_Mammal:0.166187,(557298358_2G1like_ALLSI:0.30245,(612025952_2S1like_MONDO:0.209622,(528757673_2S1_CAMFE:0.087692,(((((548504676_2S1like_CAPHI:0.044728,556752030_2S1like_PANHO:0.031883)N733:0.018994,594055831_2S1like_BUBBU:0.012534)N732:0.064753,470609501_2S1like_TURTR:0.056328)N731:0.016454,(M3VK37_2S1_SUSSC:0.050835,(507980609_2S1like_CONCR:0.120896,505854823_2S1like_SORAR:0.193014)N735:0.055189)N734:0.020254)N730:0.00905,((((511913615_2S1like_MUSPU:0.037139,73948300_2S1_CANFA:0.036726)N739:0.008839,G1LZB4_2S1_AILME:0.069214)N738:0.004726,M3WI78_2S1_FELCA:0.04222)N737:0.026504,(((478535084_2S1like_CERSI:0.037816,664756633_2S1_EQUPR:0.047309)N742:0.031121,617658976_2S1_ERIEU:0.111724)N741:0.014138,((585714679_2S1like_ELEED:0.065598,586481892_2S1like_CHRAS:0.082292)N744:0.048199,((641698623_2S1_EPTFU:0.063362,K9IKN0_2S1_DESRO:0.04374)N746:0.014091,(667302076_2S1_GALVA:0.036947,(655889517_2S1_ORYCU:0.093472,((395859633_2S1like_OTOGA:0.072995,471414641_2S1like_TRIMA:0.102571)N750:0.013892,((((13449277_2S1_HOMSA:0.009955,395751226_2S1_PONAB:0.032324)N754:0.021671,675761482_2S1_CALJA:0.047929)N753:0.087678,507680904_2S1like_ECHTE:0.190701)N752:0.001192,((((348552512_2S1like_CAVPO:0.05137,533199562_2S1like_CHILA:0.045248)N758:0.008909,507715029_2S1like_OCTDE:0.036834)N757:0.049597,513023606_2S1like_HETGA:0.027615)N756:0.062024,(674090346_2S1_NANGA:0.111366,((157819707_2S1_RATNO:0.050828,2S1_MUSMU:0.022367)N761:0.031786,(524973606_2S1like_MESAU:0.019665,(532036680_2S1like_MICOC:0.038953,589950882_2S1like_PERMA:0.067927)N763:0.006997)N762:0.018156)N760:0.030345)N759:0.044257)N755:0.021113)N751:0.01496)N749:0.011049)N748:0.004454)N747:0.030217)N745:0.01012)N743:0.008866)N740:0.005564)N736:0.025059)N729:0.028659)N728:0.188908)N727_2S_Mammal:0.129811)N726:0.06682)N624_2BS:0.11657,((((((((((((((((((30769125_2G1_ORYCU:0.035324,504177845_2G1like_OCHPI:0.01291)N781:0.017591,641698627_2G1_EPTFU:0.026304)N780:0.004117,(545831006_2G1like_SUSSC:0.080255,(560985717_2G1like_VICPA:0.004237,602693199_2G1like_LIPVE:0.056877)N783:0.004374)N782:1.0E-5)N779:1.0E-5,(617658986_2G1_ERIEU:0.020955,(505854710_2G1like_SORAR:0.009699,505854708_2G1like_SORAR:0.086416)N785:0.05263)N784:0.013895)N778:1.0E-5,(471414509_2G1like_TRIMA:0.035149,(562821270_2G1like_TUPCH:0.039493,((635039141_2G1_CHLSA:0.012922,640790698_2G1_TARSY:0.034846)N789:0.004109,(403305350_2G1_SAIBO:0.027974,F7B0K7_un2G_CALJA:0.085338)N790:0.035405)N788:0.004332)N787:0.004644)N786:0.004168)N777:0.004334,(149722306_2G1like_EQUCA:0.018193,(617658996_2G1like_ERIEU:0.303937,(554548595_2G1like_MYOBR:0.114086,507680219_2G1like_ECHTE:0.252181)N793:0.011064)N792:0.032018)N791:0.012315)N776:0.004117,((126329366_2G1like_MONDO:0.015371,G3VIT6_un2G_SARHA:0.040046)N795:0.071408,(513026265_2G1like_HETGA:0.044436,441656180_2G1like_NOMLE:0.082697)N796:0.0087)N794:0.008065)N775:0.004152,(H0WS32_un2G_OTOGA:0.114711,(507680900_2G1like_ECHTE:0.040156,585714525_2G1like_ELEED:0.031438)N798:0.017191)N797:1.0E-5)N774:0.004595,(586482123_2G1like_CHRAS:0.021915,586524134_2G1like_PTEAL:0.026354)N799:1.0E-5)N773:0.012586,(((533203065_2G1like_CHILA:0.057546,507715356_2G1like_OCTDE:0.116151)N802:0.073754,348552506_2G1like_CAVPO:0.056548)N801:0.057628,(674050730_2G1_NANGA:0.054581,(P10610_CYP2G1_RATNO:1.0E-5,(7304991_2G1_MUSMU:0.039512,(532057853_2G1like_MICOC:0.03439,(589950874_2G1like_PERMA:0.065039,(524973604_2G1like_MESAU:0.022971,625233705_2G1_CRIGR:0.018527)N808:0.013121)N807:0.00892)N806:0.02924)N805:0.00869)N804:0.050635)N803:0.027137)N800:0.021356)N772:0.034343,507573602_2G1like_JACJA:0.137987)N771_2G_Mammal:0.085879,(557298356_2G1like_ALLSI:0.043889,564264571_2G1like_ALLMI:1.0E-5)N809:0.043858)N770:0.007748,(565300568_CYP_OPHHA:0.044155,602675207_2G1like_PYTBI:0.019578)N810:0.036328)N769:0.005408,(641781352_2G1like_CHRPI:0.032938,(327288002_2G1like_ANOCA:0.047365,637376293_2G1like_ANOCA:0.087015)N812:0.108649)N811:0.033719)N768:0.034552,(H9G9T4_un2G_ANOCA:0.087309,(327278202_2G1like_ANOCA:0.08585,637317743_2G1like_ANOCA:0.083711)N814:0.055631)N813:0.183209)N767:0.067637,((543381948_2G1like_PSEHU:0.126978,701379433_2G1like_CHAPE:0.126805)N816:0.192649,(510025074_2G19_STRCA:0.151024,(((((591353229_2G1_CHEMY:0.017386,641781358_2G1like_CHRPI:0.014613)N822:0.059211,558140822_2G1like_PELSI:0.114402)N821:0.030885,557298348_2G1like_ALLSI:0.085468)N820:0.018088,(602661052_2G1like_PYTBI:0.045653,602675209_2G1like_PYTBI:0.017583)N823:0.104981)N819:0.007338,((((2G5_ANOCA:0.066489,R4GBG5_un2G_ANOCA:0.063589)N827:0.051753,327276259_2G1like_ANOCA:0.047469)N826:0.05034,327276271_2G1like_ANOCA:0.065988)N825:0.017533,(327276263_2G1like_ANOCA:0.10972,(327276267_2G1like_ANOCA:0.185489,(637317762_2G1like_ANOCA:0.086167,(L7N033_un2G_ANOCA:0.064007,(2G13_ANOCA:0.076104,637367113_2G1like_ANOCA:0.0469)N832:0.033828)N831:0.06078)N830:0.025474)N829:0.011817)N828:0.015167)N824:0.03835)N818:0.041057)N817:0.034858)N815_2G_Reptillia:0.068309)N766:0.047165,((591353227_2G1like_CHEMY:0.06148,641781340_2G1like_CHRPI:0.050566)N834:0.19342,(564251919_2G1like_ALLMI:0.124929,(557298432_2G1like_ALLSI:0.196514,564251994_2G1like_ALLMI:0.222748)N836:0.060975)N835:0.099511)N833:0.075863)N765:0.022666,((((((F6WDF2_2A13_XENTR:0.063227,Q92129_2A2G_XENLA:0.05006)N842:0.050373,(Q6DF21_2F2_XENTR:0.051212,Q6IR71_un2A2F2G_XENLA:0.06349)N843:0.093084)N841:0.149588,512861100_2G1_XENTR:0.135048)N840:0.042656,(301620104_2G1like_XENTR:0.045445,Q68FI6_2G_XENLA:0.044084)N844:0.237552)N839:0.03001,(L7N3J2_un2A2F2G_XENTR:0.106933,Q5U503_un2A2F2G_XENLA:0.080318)N845:0.328653)N838_2AFG_Amphibia:0.100472,((((557298421_2A13like_ALLSI:0.044733,564259199_2A13like_ALLMI:0.003675)N849:0.022207,564259129_2A13like_ALLMI:0.088172)N848:0.136308,591354146_2A13like_CHEMY:0.121039)N847_2A_Reptile:0.072831,(544511546_2A13like_MACFA:0.295553,(((345842347_2A14_CRIGR:0.060608,345842349_2A17_CRIGR:0.076001)N853:0.027528,532056793_2A5like_MICOC:0.080775)N852:0.037856,(((((((((168229216_2A22_MUSMU:0.051583,19526798_2A12_MUSMU:0.011028)N862:0.042629,(672035589_2A1_RATNO:0.024201,6978741_2A2_RATNO:0.078523)N863:0.033491)N861:0.018465,(532057861_2A9like_MICOC:0.038828,(589966771_2A9like_PERMA:0.025925,(345842351_2A15_CRIGR:0.020579,526252924_2A9_MESAU:0.062496)N866:0.021271)N865:0.012358)N864:0.051647)N860:0.076446,674050734_2A12like_NANGA:0.13912)N859:0.054421,507573728_2A13like_JACJA:0.231455)N858:0.026206,532101782_2A13like_ICTTR:0.12302)N857:0.015663,(512939918_2A3like_HETGA:0.070228,(348552494_2A13like_CAVPO:0.081085,(507715350_2A13like_OCTDE:0.050849,533203073_2A13like_CHILA:0.052674)N869:0.016955)N868:0.03818)N867:0.111967)N856:0.033252,(674088633_2A8like_NANGA:0.10357,(528078454_2A8_MESAU:0.058278,589966769_2A8like_PERMA:0.091826)N871:0.030519)N870:0.107627)N855:0.006644,((((((507713974_2A11like_OCTDE:0.083299,533203083_2A10like_CHILA:0.047511)N877:0.031151,(512939924_2A13like_HETGA:0.053475,676261930_2A3_FUKDA:0.021531)N878:0.024361)N876:0.032631,560985719_2A13like_VICPA:0.074763)N875:0.007304,(162461957_2A13_EQUCA:0.060406,(507713978_2A13like_OCTDE:0.073322,533203077_2A13like_CHILA:0.0576)N880:0.046536)N879:0.027072)N874:0.006464,((126329309_2A13like_MONDO:0.030535,126329364_2A13like_MONDO:0.004283)N882:0.010502,(395529483_2A3like_SARHA:0.050479,G3VP65_un2A_SARHA:0.038839)N883:0.012287)N881:0.109682)N873:0.004786,(((((((((114158638_2A25_CANFA:0.021749,591322416_2A13like_PANTI:0.0308)N892:0.016806,585192830_2A13like_LEPWE:0.004772)N891:1.0E-5,670992023_2A13like_URSMA:0.040402)N890:0.016159,(511984835_2A13like_MUSPU:0.03804,301776639_2A13like_AILME:0.019085)N893:0.00896)N889:0.009684,(410982996_2A13like_FELCA:0.040297,82697598_2A13_CANFA:0.008674)N894:0.008464)N888:0.017713,(19071834_2A19_SUSSC:0.042939,296477764_2A13like_BOSTA:0.051109)N895:0.012036)N887:1.0E-5,(507680211_2A13like_ECHTE:0.044508,(634854060_2A13_ORYAF:0.017511,(344298309_2A3like_LOXAF:0.003867,344298311_2A13like_LOXAF:0.068051)N898:0.026747)N897:0.004261)N896:0.013)N886:0.004348,585715803_2A13like_ELEED:0.053346)N885:1.0E-5,((((558187534_2A13like_MYOLU:0.020367,584054676_2A13like_MYODA:0.031774)N902:0.039374,(505854716_2A13like_SORAR:0.056158,617662713_2A13_ERIEU:0.061033)N903:0.027841)N901:0.006006,(694975227_2A13like_PANTR:0.121036,(283549174_2A10_ORYCU:0.036353,504177848_2A11like_OCHPI:0.043489)N905:0.037626)N904:0.014126)N900:0.005553,((((((219517790_2A7_HOMSA:0.047166,308153612_2A6_HOMSA:0.018527)N911:0.021184,635039132_2A13like_CHLSA:0.02488)N910:0.012096,635039149_2A13_CHLSA:0.019251)N909:0.012778,(332267039_2A6like_NOMLE:0.018937,(724909729_2A13_RHIRO:0.02783,94159020_2A23_MACMU:0.033111)N913:0.014537)N912:0.016798)N908:0.015003,(478534984_2A3like_CERSI:0.025123,478534980_2A6like_CERSI:0.045899)N914:0.016359)N907:0.004872,((((((13699809_2A13_HOMSA:0.017311,686759061_2A13like_PONAB:0.021914)N920:0.012893,403305346_2A13_SAIBO:0.017429)N919:0.013263,194215480_2A13_EQUPR:0.026067)N918:0.004299,K9IKM5_un2A13_DESRO:0.039126)N917:0.004525,((395859637_2A13like_OTOGA:0.02178,667306349_2A13_GALVA:0.017463)N922:1.0E-5,(556735941_2A13like_PANHO:0.00859,488534616_2A13like_DASNO:0.049207)N923:0.004362)N921:1.0E-5)N916:1.0E-5,((562821268_2A3_TUPCH:0.026093,640781103_2A13_TARSY:0.044456)N925:0.01311,(533203067_2A13like_CHILA:0.02306,((387190_CYP_MUSMU:0.032557,6978743_2A3_RATNO:0.019498)N928:0.004235,(674050724_2A3_NANGA:0.010738,(625233707_2A3_CRIGR:0.016154,(532056781_2A3like_MICOC:0.018386,532056787_2A3like_MICOC:0.04232)N931:0.008709)N930:0.007625)N929:0.008612)N927:0.016266)N926:0.017581)N924:1.0E-5)N915:1.0E-5)N906:1.0E-5)N899:0.004313)N884:0.004323)N872:0.01601)N854:0.01222)N851:0.026559)N850_2A_Mammal:0.108487)N846:0.16026)N837:0.021745)N764_2AG:0.02056)N623_2BSAG:0.04081)N612:0.016452)N609:0.017915)N559:0.015397)N4:0.066943,557011315_2G1like_LATCH:0.199069)N3:0.059781,((292621096_2G1like_DANRE:0.098454,68299783_CYP_DANRE:0.077139)N933:0.120457,((((348544071_2F2like_ORENI:0.119477,410910508_2G1like_TAKRU:0.146874)N937:0.027566,657593526_2F3like_STEPA:0.115473)N936:0.031076,657743743_2F5like_CYNSE:0.209499)N935:0.03358,((((((348543371_2F3like_ORENI:0.039473,348543373_2F3like_ORENI:0.00875)N943:0.017587,499037954_2F3like_MAYZE:0.057238)N942:0.004139,499037952_2F3like_MAYZE:0.02596)N941:0.077804,(548439428_2G1like_PUNNY:0.013095,584021205_2G1like_NEOBR:0.008991)N944:0.107262)N940:0.012999,657593534_2F3like_STEPA:0.168661)N939:0.007052,((((617401301_2F5like_POEFO:0.01632,658883867_2F5like_POERE:0.018778)N948:0.045174,551523148_2G1like_XIPMA:0.039048)N947:0.054355,(551523150_2G1like_XIPMA:0.041545,617401296_2G1like_POEFO:0.016973)N949:0.030994)N946:0.092092,((410910506_2A13like_TAKRU:0.096622,47221059_UN_TETNI:0.089102)N951:0.087175,(508096318_CYP_ORYME:0.040982,(508096282_CYP_ORYME:0.100212,(432889515_2G1like_ORYLA:0.03573,432889519_2A13like_ORYLA:0.063898)N954:0.029852)N953:0.012398)N952:0.106043)N950:0.022773)N945:0.03066)N938:0.046081)N934:0.078444)N932_2AFG_Fish:0.259277)N2:0.063926,(V9KQY7_2F2like_CALMI:0.302693,((K7FIF9_un2C_PELSI:0.38995,R7VTH3_2C20_COLLI:0.310393)N957:0.068951,((((F6YP21_2C8_XENTR:0.021758,Q6DJ85_2C8_XENTR:0.00443)N961:0.074385,Q6GM73_un2C8_XENLA:0.110874)N960:0.060881,(F6WPD3_un2C_XENTR:0.063626,Q5U4A4_un2C_XENLA:0.102073)N962:0.13691)N959:0.179928,((A8WH46_un2C37_XENLA:0.045948,Q5FVW7_2C37_XENTR:0.03786)N964:0.159819,((B0BMP5_un2C37_XENTR:0.151386,Q6PGS6_un2C37_XENLA:0.158489)N966:0.112052,(Q5XH06_un2C37_XENLA:0.218978,(F7BGF2_un2C37_XENTR:0.122629,Q641E1_un2C37_XENLA:0.08542)N968:0.0973)N967:0.059597)N965:0.211967)N963:0.3035)N958_2C_Amphibia:0.06934)N956:0.118086)N955:0.042721)N1:0.079796,(W5NC46_un2M1_LEPOC:0.176376,((W5KSS7_un2M1_ASTMX:0.188018,W5UCA2_2M1_ICTPU:0.186534)N971:0.175486,(B5X2R4_2M1_SALSA:0.019419,(A0A060WM81_un2M1_ONCMY:0.006914,Q92088_2M1_ONCMY:0.012034)N973:0.013377)N972:0.15778)N970:0.12934)N969_2M_Fish:0.162792)N0
