# Supplementary material for: Thermostable ancestors enabled evolutionary diversification of promiscuous chemical defence enzymes
Source: EMBO J. 2026 Mar 26;45(9):2938–64. doi: 10.1038/s44318-026-00699-y (PMC13144609; doi:10.1038/s44318-026-00699-y)
Supplement: Supplementary file 4 — Source data Fig. 2 [file 44318_2026_699_MOESM4_ESM.zip]

Archive with 7 entries (6 files):
- Fig_2_source_data_Thermostability_vs_branch_length/
- Fig_2_source_data_Thermostability_vs_branch_length/.DS_Store
- __MACOSX/Fig_2_source_data_Thermostability_vs_branch_length/._.DS_Store
- Fig_2_source_data_Thermostability_vs_branch_length/Fig_2_source_data_60T50_thermostability data.pzfx
- __MACOSX/Fig_2_source_data_Thermostability_vs_branch_length/._Fig_2_source_data_60T50_thermostability data.pzfx
- Fig_2_source_data_Thermostability_vs_branch_length/Fig 2_source_data_CYP2 thermostability_vs_branch_length_reps.prism
- __MACOSX/Fig_2_source_data_Thermostability_vs_branch_length/._Fig 2_source_data_CYP2 thermostability_vs_branch_length_reps.prism
