# Supplementary material for: Thermostable ancestors enabled evolutionary diversification of promiscuous chemical defence enzymes
Source: EMBO J. 2026 Mar 26;45(9):2938–64. doi: 10.1038/s44318-026-00699-y (PMC13144609; doi:10.1038/s44318-026-00699-y)
Supplement: Supplementary file 5 — Source data Fig. 3 [file 44318_2026_699_MOESM5_ESM.zip › Fig_3_source_data_Kyte & Doolittle hydrophobicity.xlsx]

## Sheet: Figure for paper
									2E is has 1 less residue in helix														more stable ancestors have more charged residues in this helix
		A helixA helix			B helix			B' helix			C helix			D helix			E helix			F helix			F' helix			G helix			H helix & loop			I helix			J helix			K helix
		buried	exposed		buried	exposed		buried	exposed		buried	exposed		buried	exposed		buried	exposed		buried	exposed		buried	exposed			exposed			exposed
2CEH		10.9	-16		10.3	-10.2		13.1	-14.8	4/4 charged	7.3	-25.1		11.1	-37		35			22.1	-23.1		-11.8	12		7.7	-33.1
2CE		5.8	-16		10.3	-9.9		10.3	-14.8		9.9	-25.1		12.1	-36		35			20.2	-23.1		-10.8	13.9		4.3	-32.4
2C		14.8	-13.2		10.3	-9.9		11.2	-6.4		5.4	-22.5		12.1	-33.6		33.9			20.9	-25.2		-5.6	17.2		3.6	-32.4
2ABGSFTCEH		16.3	-16		10.3	-10.2		12.1	-15.4	4/4 charged	7.3	-25.1		11.1	-37		35			20.9	-23.1		-10.1	12		7.7	-32.8
2ABGSFT		16.3	-16		10.3	-10.2		12.1	-15.4	4/4 charged	7.3	-25.1		11.1	-33.2		28			20.9	-23.1		-10.1	12		7.7	-32.8
2ABGS		16.3	-16		10.3	-10.2		10.7	-15		7.3	-25.1		11.1	-29.7		27			19	-24.2		-13.1	14.6		8.7	-32.4
2BS
2B		12.5	-16		10.3	-10.2		22.3	-8.5		7.3	-19.8		12.1	-33.2		28.7			22.3	-18.9		-5.9	15.1		3.6	-33.9
2S		17.2	-16		10.3	-10.2		11.5	-15.4		9.9	-22.6		11.5	-32.8		24.6			6.7	-14.7		-16	16.9		9.5	-23.3
2E		10.5	-16		10.3	-11		6.1	-10.9		2.8	-18.7		8.8	-32.6		30.2			21.3	-26.7		-12.8	14.8		-1.2	-31
2F		11.8	-12.8		10.3	-10.2		6.2	-12.2		7.7	-20.2		19	-30.2		28.5			21.9	-21.4		-10.1	14.7		4	-27.1
2S1		11.2	-13.5		8.1	-12.3		13.8	-8.1		11	-22.6		9	-18.8		26.2			14.3	-10.2		-13	10.5		7.9	-18.7
2A		10	-16.2		10.3	-10.2		7	-11.8		10.7	-22.6		17.7	-25.9		18.1			17.9	-20.1		-12.3	12.6		0.6	-30.2
2B4		13.5	-17.2		11.9	-10.8		18.4	-12.5		5.4	-17.3		11.8	-34.2		27.7			38.1	-21.3		-7.1	12.4		0	-25.4
2B6		12.5	-16.6		16.8	-10.8		18	-13.5		5.8	-17.4		12.1	-33.2		28.4			24.5	-22.2		-5.9	17.5		-4.4	-27.3
2a5		10	-16.2		8.1	-10.2		7	-11.8		10.7	-22.6		16.7	-29.5		18.1			22.4	-20.1		-12.3	15.2		-1.6	-30.2
2A6		10	-16.2		8.4	-10.8		7.4	-11.8		10.7	-22.6		17.7	-25.9		22.2			27.7	-20.5		-12.3	12.6		8.2	-29.8
2A13		10	-16.2		8.4	-10.2		7	-11.8		10.7	-22.6		17.7	-25.9		22.2			22.4	-20.1		-12.3	12.6		0.6	-30.2
2C8		11.1	-7.9		10.3	-9.9		5.1	-15.4	only 2/4 charged	8	-25.5		11.8	-32.9		33.3			14.7	-23.5		-5.8	19.7		-10.9	-12.1
2C9		9.8	-7.9		10.3	-9.9		5.1	-8		8	-22.3		11.8	-34.2		33.9			18	-25.3		-10.4	16.9		0.2	-18.4
2C11		6.1	-7.5		10.3	-10.2		5.3	-12.1		8.7	-16.1		12.1	-33.1		33.9			12.3	-23.7		-6.7	16.6		1.5	-27.7
2C18		6.2	-7.9		10.3	-9.9		7.9	-12.1		11.3	-22.9		11.8	-34.2		33.6			11.8	-25.9		-6.8	16.9		-0.5	-26.2
2C19		9.5	-7.6		12.7	-9.9		5.1	-15.7	3/4 charged	8	-22.9		11.8	-34.2		33.9			14.9	-25.9		-9.3	16.9		-2	-22.3
2E1		10.6	-17.2		10.3	-11		5.4	-11.2		8	-4.75		8.4	-29.5		30.2			18.4	-26		-13.6	14.8		-1.6	-28.4
2F3		11.8	-12.8		10.3	-10.2		3.8	-8.1		8.4	-22		16.8	-32.5		29.2			22.6	-21.4		-12.8	14.3		-0.1	-28.5
		30% cutoff
2ABGSFTCEH			Thr29 - Tyr 442
			Glu31 exposed in 2A6 but not in 2B6 or 2C9
		If solvent exposed in one model then includede as solvent exposed
		A helix				b-sheet 1				B helix				pre B' helix				B' helix				Post B' helix				C helix				Pre D helix				D helix				Pre E helix				E helix			Pre F helix				F helix
		buried	exposed	exposed charged		buried	exposed	exposed charged		buried	exposed	exposed charged		buried	exposed	exposed charged		buried	exposed	exposed charged		buried	exposed	exposed charged		buried	exposed	exposed charged		buried	exposed	exposed charged		buried	exposed	exposed charged		buried	exposed	exposed charged		buried	Exposed		buried	exposed	charged exposed		buried
2CEH		8.8	-23.3	6		24	-0.8	0		2.9	-2.8	2		-8.5	-7	2		11.2	-7.4	2		11.7	-3.9	1		2.8	-24.1	4		4.3	-9	2		1	-22.4	5		-6.9	-5.5	1		32.2			-4.3	-10.5	3		24.5
2ABGSFTCEH		14.2	-23.3	6		24	-1.7	0		2.9	-2.8	2		-8.5	-7	2		9.9	-8	2		11.7	-3.9	1		2.8	-24.1	4		4.3	-9	2		1	-22.4	5		-6.9	-5.5	1		32.2			-4.3	-10.5	3		23.3
2ABGSFT		14.2	-23.3	6		24	-1.7	0		2.9	-2.8	2		-6.6	-7	2		9.9	-8	2		11.7	-3.9	1		2.8	-24.1	4		4.3	-9	2		4.8	-22.4	5		-1.6	-5.5	1		25.2			-4.3	-10.5	3		23.3
2ABGS		14.2	-24	5		23.6	-1.7	0		2.9	-2.8	2		-6.6	-7	2		8.5	-8	2		11.4	-3.5	0		2.8	-24.1	4		4.3	-9	2		4.8	-22.4	5		-1.6	-5.5	1		24.2			-4.3	-10.5	3		21.4
2BS		16.1	-18.7			23.6	-4.3	0		2.9	-2.8	2		-4	-7	2		11.9	-8	2		11.4	-3.5	0		2.8	-24.1	5		4.3	-9	2		4.8	-22.4	5		-1.6	-5.5	1		21.6			-4.3	-10.5	3		24
2CE		3.7	-23.3	5		18.9	-4.3	0		2.9	-2.5	2		-8.5	-7	1		8.4	-7.4	2		16.8	-3.9	1		5.4	-24.1	4		4.3	-7.8	2		2	-22	4		-6.9	-5.5	1		32.2			-4.3	-10.9	3		19.8
2C		12.7	-20.5	4		18.9	-4.7	1		2.9	-2.5	2		-7.6	-4.3	1		8.4	-1.7	1		16.8	-3.9	1		0.9	-21.5	4		4.3	-9	2		5.8	-22.8	6		-7.2	-5.5	1		31.1			-7.2	-10.9	2		20.5
2B		11.4	-24.6	6		21.7	-6.1	1		2.9	-2.8	2		-4	-4.2	1		17.8	-4.3	1		14.3	-3.5	0		2.8	-18.8	5		4.3	-9	2		5.8	-22.4	5		-0.7	0.3	0		25.9			-4.3	-10.5	2		22.3
2S		15.1	-14	3		23.6	-1.7	0		2.9	-2.8	2		-4	-7.4	2		7	-8	2		1.1	-3.5	0		0.9	-19.6	5		5.3	-9	2		2.5	-19.3	4		-4.2	-5.5	1		21.8			-4.3	-10.5	2		9.8
2E		8.4	-18	5			-5.3	1		2.9	-3.6	2		-9.4	-7	1		1.6	-3.5	1		-3	-3.9	1		2.1	-21.5	5		4.3	-7.4	1		3.4	-23.1	5		-6.9	-5.1	0		27.4			-6.9	-10.9	2		18.5
2F		9.7	-20.8	5		19	-0.8	0		2.9	-2.8	2		-9.8	-7	2		7.5	-4.8	0		7.1	-3.9	1		3.2	-19.2	4		4.3	-9	2		13	-19.7	5		-1.6	-5.1	1		23			-4.3	-7.8	2		22.9
2S1		9.5	-13.3	3		25.6	-2.5	0		0.1	-4.3	1		-4.3	-4.2	1		9.6	-3.9	1		1.1	-3.5	1		3.5	-19.6	5		5.3	-9	2		8.3	-13.6	3		-7.9	-5.1	1		23.4			-4.3	-0.5	1		17.7
2A		7.9	-23.1	4		22.4	-6.1	1		2.9	-2.8	2		-12	-7	2		10.5	-4.4	1		2	-3.9	1		6.2	-21.6	5		6.4	-9	2		12.1	-15.8	4		0.1	-1.7	1		5.3			-4.3	-10.5	3		21
2B4		11.4	-25.2	6		21.7	-0.8	0		-0.3	-2.8	2		1.3	-7.4	2		17.5	-5.1	1		14.3	-3.5	0		0.9	-16.9	5		4.3	-9	2		5.5	-23.4	6		-2.6	-0.1	1		24.6			-4.3	-10.9	3		30.4
2B6		10.4	-25.2	6		17.5	-1.6	0		8.1	-2.8	2		0.9	-7.4	2		13.5	-5.1	1		14.3	-4.5	1		1.3	-16.4	4		4.3	-9	2		5.8	-22.4	5		-2.6	-0.1	1		25.9			-4.3	-10.6	1		24.5
2a5		7.9	-23.1	3		24.6	-6.1	1		0.7	-2.8	2		-12	-7	2		10.5	-4.4	1		7.1	-3.9	1		6.2	-21.6	5		6.4	-9	2		8.5	-19.3	5		0.1	-0.7	0		5.3			-4.3	-10.5	3		25.5
2A6		7.9	-23.1	4		22.4	-6.1	1		3.4	-2.8	2		-12	-7	2		10.9	-4.4	1		4.4	-3.9	1		6.2	-21.6	5		6.4	-9	2		12.1	-15.8	4		0.1	-3.9	0		9.4			-4.3	-10.9	3		30.8
2A13		7.9	-23.1	4		22.4	-6.1	1		1	-2.8	2		-12	-7	2		10.5	-4.4	1		2	-3.9	1		6.2	-18.5	4		6.4	-9	2		12.1	-15.8	4		0.1	-6.7	0		9.4			-4.3	-10.5	3		25.5
2C8		9	-10.3	4		16.6	1.9	0		2.9	-2.5	2		-14.2	-7	1		5.9	-8	1		10.9	-3.9	1		3.5	-24.5	5		4.3	-9	2		5.5	-22.1	5		-2.3	-5.5	1		30.5			-7.2	-11.3	3		11.2
2C9		7.7	-6.1	4		16.8	3.8	0		2.9	-2.5	2		-0.6	1	1		2.3	-8	2		8.8	-4.5	1		4.1	-21.9	5		4.3	-9	2		5.5	-23.4	6		-2.3	-5.5	1		31.1			-9.7	-11.3	3		14.5
2C11		5.4	-12.6	4		15.4	1.9	0		2.9	-2.8	2		-0.6	-4.3	1		2.5	-8	2		9.8	-3.9	1		5.2	-13.3	4		4.3	-9	2		5.9	-22.4	5		-1.7	-5.5	1		31.1			-10	-10.9	2		9.5
2C18		4.1	-10.3	4		17.2	2.8	0		2.9	-2.5	2		-7.6	-4.3	1		5.1	-7.4	2		9.4	-3.9	1		6.8	-21.9	5		4.3	-9	2		5.5	-23.4	6		-2.3	-5.1	0		30.8			-9.7	-10.9	3		12.8
2C19		7.4	-5.8	4		13.6	-1.1	1		5.3	-2.5	2		-0.6	-6.7	1		2.3	-8	2		8.8	-4.5	1		3.5	-21.9	5		4.3	-9	2		5.5	-23.4	6		-2.3	-5.5	1		31.1			-10	-10.9	3		14.9
2E1		12.6	-19.2	4		14.7	-4.3	0		2.9	-3.6	2		-8.2	-7	2		1.6	-3.2	0		-4	-4.5	1		7.3	-22.2	3		2.8	-7.4	1		3.4	-20.4	4		-6.9	-5.1	0		27			-6.9	-10.9	2		18.8
2F3		13.8	-19.8	4		20.6	-6.1	1		2.9	-2.8	1		-9.8	-7	2		5.1	-0.7	0		7.1	-3.9	1		3.9	-21	4		4.3	-9	2		10.9	-22.1	5		-7.3	-5.1	0		23.7			-4.3	-7.8	2		23.6
2D6		-8.2	-7.5			18.4	-0.9			9.2	3.5			-13	-3.5			10.1	-3.5			2.5	-10.6			-2.1	-18.6			6.8	-7.8			18.9	-10.5			-4	-9.8			10.8			-8.9	-7			4.7
3A4		6	-12.5			2.3	-4.5			12.4	-7.4			-5.2	-2.9			5.5	-3.9			7.5	-3.5			-9.8	-3.5			-3				25.3	-25			5.3	-8.1			6.9	-3.9		10.6	-7			-11.9
3N1		5.3	-12.5			7	-4.5			15.3	-2.1			-10.1	-4.8			1.7	-3.5			7.5	-3.5			-8.6	-3.5			-3				17.6	-23.9			-2.5	-10.9			7.2	-3.9		10.9	-7			-3.3
3N19		5.3	-12.5			7	-4.5			15	-2.1			-10.1	-4.8			7.4	-3.5			7.5	-3.5			-8.6	-3.5			-3				14.2	-23.9			2.1	-3.3			7.2	-3.9		7.1	-7			-6.5
1B_N20		3.7	-17.7
1B1_N98
1A1_N128		3.3	-17.7
1A2_N127		3.3	-17.7
1A4_N224		5.8	-17.1
1A5_N223		5.8	-17.1
1A_N25		8.5	-16.5
1A_N52		-1.1	-11.4
1A_N17		-1.1	-16.5
1D_N18		7.8	-17
1ABCD_N9		-4.8	-16.9
						Gly44-Gly62				Tyr63-Asp72				His73-Met83				Pro84-Thr90				Lys91-Gly100				Glu101-ASN116				Phe117-Arg122				Ser123-Lys141				Thr142-Pro149				Thr150-Val165			Phe166-Asp174				Lys174-Met191
						Ser53 & Trp54 only ones that are exposed
2CEH		130.9	-200.3			93.2	-159.7			224.1	-360
2ABGSFTCEH		137.3	-201.5			91	-154.4			228.3	-355.9
2ABGSFT		141.3	-201.5			87.9	-155			229.2	-356.5
2ABGS		135.4	-199.9			93	-162.2			228.4	-362.1
2BS		141.6	-194.8			92.2	-152.7			233.8	-347.5
2CE		122.2	-205.1			95.5	-151.9			217.7	-357
2C		136	-198.2			86.8	-143.7			222.8	-341.9
2B		155.2	-178.8			103.8	-155.3			259	-334.1
2S		112	-171.4			100.6	-140.3			212.6	-311.7
2E		63.2	-194.5			89.3	-131			152.5	-325.5
2F		131.5	-175.3			64.5	-114.3			196	-289.6
2S1		117.9	-135.7			109	-134.3			226.9	-270
2A		105.5	-183.8			89.3	-170.6			194.8	-354.4
2B4		154	-173.8			87.7	-136.5			241.7	-310.3
2B6		141.6	-168.3			82.4	-122.3			224	-290.6
2a5		109	-175.5			79.7	-164.7			188.7	-340.2
2A6		126.4	-185.1			81.5	-169.9			207.9	-355
2A13		111.2	-184.8			79.2	-174.7			190.4	-359.5
2C8		98.2	-161.1			94.4	-135.6			192.6	-296.7
2C9		112.1	-159.9			85.2	-117.8			197.3	-277.7
2C11		105.3	-170.7			91.9	-136.3			197.2	-307
2C18		116.3	-171.6			84.4	-118.2			200.7	-289.8
2C19		111.3	-170.8			97.5	-121.8			208.8	-292.6
2E1		83.6	-186.7			82	-135.4			165.6	-322.1
2F3		117.1	-181.1			62.2	-105.1			179.3	-286.2
2D6		78.4	-120.9			126.6	-99.5			205	-220.4
										Complete Protein
										buried	exposed
3A4		96.9	-120.3			82.6	-117.1			179.5	-237.4
3N1		91.3	-131.3			87.2	-124.4			178.5	-255.7
3N19		86.6	-121.5			81.9	-125.9			168.5	-247.4
		A helix			b-sheet 1			B helix			pre B' helix			B' helix			Post B' helix			C helix			Pre D helix			D helix			Pre E helix			E helix		Pre F helix			F helix			F' helix				G helix			Pre H helix
		buried	exposed		buried	exposed		buried	exposed		buried	exposed		buried	exposed		buried	exposed		buried	exposed		buried	exposed		buried	exposed		buried	exposed		buried		buried	exposed		buried	exposed		buried	exposed			buried	exposed		buried	exposed
2CEH		8.8	-23.3		24	-0.8		2.9	-2.8		-8.5	-7		11.2	-7.4		11.7	-3.9		2.8	-24.1		4.3	-9		1	-22.4		-6.9	-5.5		32.2		-4.3	-10.5		24.5	-16.5		4.2	-10.8			8.9	-34.7		-1.3	-14.6
2CE		3.7	-23.3		18.9	-4.3		2.9	-2.5		-8.5	-7		8.4	-7.4		16.8	-3.9		5.4	-24.1		4.3	-7.8		2	-22		-6.9	-5.5		32.2		-4.3	-10.9		19.8	-16.5		2.5	-8.9			10.9	-39.4		-1.3	-14.6
2ABGSFTCEH		14.2	-23.3		24	-1.7		2.9	-2.8		-8.5	-7		9.9	-8		11.7	-3.9		2.8	-24.1		4.3	-9		1	-22.4		-6.9	-5.5		32.2		-4.3	-10.5		23.3	-16.5		5.9	-10.8			8.9	-34.4		0.5	-14.6
2ABGSFT		14.2	-23.3		24	-1.7		2.9	-2.8		-6.6	-7		9.9	-8		11.7	-3.9		2.8	-24.1		4.3	-9		4.8	-22.4		-1.6	-5.5		25.2		-4.3	-10.5		23.3	-16.5		5.9	-10.8			8.9	-34.4		0.5	-14.6
2ABGS		14.2	-24		23.6	-1.7		2.9	-2.8		-6.6	-7		8.5	-8		11.4	-3.5		2.8	-24.1		4.3	-9		4.8	-22.4		-1.6	-5.5		24.2		-4.3	-10.5		21.4	-16.5		4	-9.3			9.9	-34		0.5	-14.6
2C		12.7	-20.5		18.9	-4.7		2.9	-2.5		-7.6	-4.3		8.4	-1.7		16.8	-3.9		0.9	-21.5		4.3	-9		5.8	-22.8		-7.2	-5.5		31.1		-7.2	-10.9		20.5	-18.6		10.8	-8.6			10.8	-39.4		-1.3	-17.3
2BS		16.1	-18.7		23.6	-4.3		2.9	-2.8		-4	-7		11.9	-8		11.4	-3.5		2.8	-24.1		4.3	-9		4.8	-22.4		-1.6	-5.5		21.6		-4.3	-10.5		24	-16.1		3	-9.3			9.9	-34.3		0.5	-11.9
2S		15.1	-14		23.6	-1.7		2.9	-2.8		-4	-7.4		7	-8		1.1	-3.5		0.9	-19.6		5.3	-9		2.5	-19.3		-4.2	-5.5		21.8		-4.3	-10.5		9.8	-10.8		3.4	-9.3			16.9	-30.7		0.5	-11.9
2B		11.4	-24.6		21.7	-6.1		2.9	-2.8		-4	-4.2		17.8	-4.3		14.3	-3.5		2.8	-18.8		4.3	-9		5.8	-22.4		-0.7	0.3		25.9		-4.3	-10.5		22.3	-11.9		12.1	-3.9			13.4	-37.8		-1.3	-11.9
2C18		4.1	-10.3		17.2	2.8		2.9	-2.5		-7.6	-4.3		5.1	-7.4		9.4	-3.9		6.8	-21.9		4.3	-9		5.5	-23.4		-2.3	-5.1		30.8		-9.7	-10.9		12.8	-19.5		13	-8.9			6.5	-29.1		2.1	-11.2
2E		8.4	-18		18.5	-5.3		2.9	-3.6		-9.4	-7		1.6	-3.5		-3	-3.9		2.1	-21.5		4.3	-7.4		3.4	-23.1		-6.9	-5.1		27.4		-6.9	-10.9		18.5	-13.9		4.7	-8.6			5.8	-38		-1.3	-17.3
2C19		7.4	-5.8		13.6	-1.1		5.3	-2.5		-0.6	-6.7		2.3	-8		8.8	-4.5		3.5	-21.9		4.3	-9		5.5	-23.4		-2.3	-5.5		31.1		-10	-10.9		14.9	-18.5		10.6	-8.9			5	-25.4		-3.5	-11.3
2F		9.7	-20.8		19	-0.8		2.9	-2.8		-9.8	-7		7.5	-4.8		7.1	-3.9		3.2	-19.2		4.3	-9		13	-19.7		-1.6	-5.1		23		-4.3	-7.8		22.9	-15.4		9.5	-8.5			11	-34.1		-1.3	-14.7
2A		7.9	-23.1		22.4	-6.1		2.9	-2.8		-12	-7		10.5	-4.4		2	-3.9		6.2	-21.6		6.4	-9		12.1	-15.8		0.1	-1.7		5.3		-4.3	-10.5		21	-8.3		7.2	-10.8			7.6	-37.2		-1.3	-14.6
2S1		9.5	-13.3		25.6	-2.5		0.1	-4.3		-4.3	-4.2		9.6	-3.9		1.1	-3.5		3.5	-19.6		5.3	-9		8.3	-13.6		-7.9	-5.1		23.4		-4.3	-0.5		17.7	-6.3		0.4	-11.6			14.8	-25.7		0.5	-10.9
2B6		10.4	-25.2		17.5	-1.6		8.1	-2.8		0.9	-7.4		13.5	-5.1		14.3	-4.5		1.3	-16.4		4.3	-9		5.8	-22.4		-2.6	-0.1		25.9		-4.3	-10.6		24.5	-14.2		10.2	2.8			4	-35.7		-1.3	-8.7
2E1		12.6	-19.2		14.7	-4.3		2.9	-3.6		-8.2	-7		1.6	-3.2		-4	-4.5		7.3	-22.2		2.8	-7.4		3.4	-20.4		-6.9	-5.1		27		-6.9	-10.9		18.8	-16.4		3.9	-8.6			3.6	-35.1		-1.3	-11.4
2F3		13.8	-19.8		20.6	-6.1		2.9	-2.8		-9.8	-7		5.1	-0.7		7.1	-3.9		3.9	-21		4.3	-9		10.9	-22.1		-7.3	-5.1		23.7		-4.3	-7.8		23.6	-15.4		6.8	-8.5			6.9	-35.5		-1.3	-14.7
2A6		7.9	-23.1		22.4	-6.1		3.4	-2.8		-12	-7		10.9	-4.4		4.4	-3.9		6.2	-21.6		6.4	-9		12.1	-15.8		0.1	-3.9		9.4		-4.3	-10.9		30.8	-8.3		4.6	-10.2			13.9	-36.5		-1.3	-14.6
2C8		9	-10.3		16.6	1.9		2.9	-2.5		-14.2	-7		5.9	-8		10.9	-3.9		3.5	-24.5		4.3	-9		5.5	-22.1		-2.3	-5.5		30.5		-7.2	-11.3		11.2	-16.1		11.4	-5.1			-3.9	-19.1		-1.3	-11.6
2C9		7.7	-6.1		16.8	3.8		2.9	-2.5		-0.6	1		2.3	-8		8.8	-4.5		4.1	-21.9		4.3	-9		5.5	-23.4		-2.3	-5.5		31.1		-9.7	-11.3		14.5	-17.9		10.5	-8.9			6.9	-25.4		-3.5	-12.9
2A13		7.9	-23.1		22.4	-6.1		1	-2.8		-12	-7		10.5	-4.4		2	-3.9		6.2	-18.5		6.4	-9		12.1	-15.8		0.1	-6.7		9.4		-4.3	-10.5		25.5	-8.3		7.2	-10.2			6.6	-36.9		-1.3	-14.6
2C11		5.4	-12.6		15.4	1.9		2.9	-2.8		-0.6	-4.3		2.5	-8		9.8	-3.9		5.2	-13.3		4.3	-9		5.9	-22.4		-1.7	-5.5		31.1		-10	-10.9		9.5	-13.5		14.8	-8.9			8.5	-30.8		-1.3	-19.7
2a5		7.9	-23.1		24.6	-6.1		0.7	-2.8		-12	-7		10.5	-4.4		7.1	-3.9		6.2	-21.6		6.4	-9		8.5	-19.3		0.1	-0.7		5.3		-4.3	-10.5		25.5	-8.3		7.2	-7.6			5.1	-36.9		-1.3	-14.6
		N-terminal half			C-terminal half			Complete Protein
		buried	exposed		buried	exposed	P450 form	Buried	Exposed
2CEH		115.5	-193.3		108.6	-166.7	2CEH	224.1	-360
2CE		106.8	-198.1		110.9	-158.9	2CE	217.7	-357
2ABGSFTCEH		121.9	-194.5		106.4	-161.4	2ABGSFTCEH	228.3	-355.9
2ABGSFT		125.9	-194.5		103.3	-162	2ABGSFT	229.2	-356.5
2ABGS		120	-192.9		108.4	-169.2	2ABGS	228.4	-362.1
2C		120.6	-191.2		102.2	-150.7	2C	222.8	-341.9
2BS		126.9	-187.4		106.9	-160.1	2BS	233.8	-347.5
2S		98.3	-164		114.3	-147.7	2S	212.6	-311.7
2B		144.4	-171.4		114.6	-162.7	2B	259	-334.1
2C18		100.9	-164.6		99.8	-125.2	2C18	200.7	-289.8
2E		70.1	-187.1		100.9	-138.4	2E	171	-325.5
2C19		95.9	-163.4		112.9	-129.2	2C19	208.8	-292.6
2F		116.1	-173.6		79.9	-116	2F	196	-289.6
2A		94	-176.8		100.8	-177.6	2A	194.8	-354.4
2S1		103.3	-134		123.6	-136	2S1	226.9	-270
2B6		132.5	-160.9		91.5	-129.7	2B6	224	-290.6
2E1		71.3	-179.3		94.3	-142.8	2E1	165.6	-322.1
2F3		106.9	-179.4		72.4	-106.8	2F3	179.3	-286.2
2A6		114.9	-178.1		93	-176.9	2A6	207.9	-355
2C8		82.8	-154.1		109.8	-142.6	2C8	192.6	-296.7
2C9		99.3	-152.5		98	-125.2	2C9	197.3	-277.7
2A13		99.7	-177.8		90.7	-181.7	2A13	190.4	-359.5
2C11		101.7	-163.7		95.5	-143.3	2C11	197.2	-307
2a5		97.5	-175.8		91.2	-164.4	2a5	188.7	-340.2
3A4																																																69.3
3N1
3N19
[truncated: 37 more columns]

## Sheet: Sheet2
					N-terminal half			C-terminal half			Complete Protein
			10T50	60T50	buried	exposed		buried	exposed		buried	exposed	Difference
		2CEH	85.9	82.9	115.5	-193.3		108.6	-166.7		224.1	-360	584.1
		2CE	78	76.8	106.8	-198.1		110.9	-158.9		217.7	-357	574.7
		2ABGSFTCEH	75	71	121.9	-194.5		106.4	-161.4		228.3	-355.9	584.2
		2ABGSFT	72.9	68.5	125.9	-194.5		103.3	-162		229.2	-356.5	585.7
		2ABGS	74.4	68.9	120	-192.9		108.4	-169.2		228.4	-362.1	590.5
		2C	75	67	120.6	-191.2		102.2	-150.7		222.8	-341.9	564.7
		2BS	64.8	59	126.9	-187.4		106.9	-160.1		233.8	-347.5	581.3
		2S	61.3	53.5	98.3	-164		114.3	-147.7		212.6	-311.7	524.3
		2B	55.1	52	144.4	-171.4		114.6	-162.7		259	-334.1	593.1
		2C18	56	51.1	100.9	-164.6		99.8	-125.2		200.7	-289.8	490.5
		2E	53	51	70.1	-187.1		100.9	-138.4		171	-325.5	496.5
		2C19	55	50	95.9	-163.4		112.9	-129.2		208.8	-292.6	501.4
		2F	53	49	116.1	-173.6		79.9	-116		196	-289.6	485.6
		2A	54.1	49	94	-176.8		100.8	-177.6		194.8	-354.4	549.2
		2S1	53	48.6	103.3	-134		123.6	-136		226.9	-270	496.9
		2B6	48	45	132.5	-160.9		91.5	-129.7		224	-290.6	514.6
		2E1	48.2	44.9	71.3	-179.3		94.3	-142.8		165.6	-322.1	487.7
		2F3	48.2	44	106.9	-179.4		72.4	-106.8		179.3	-286.2	465.5
		2A6	46	43.3	114.9	-178.1		93	-176.9		207.9	-355	562.9
		2C8	46.9	43	82.8	-154.1		109.8	-142.6		192.6	-296.7	489.3
		2C9	43.6	42	99.3	-152.5		98	-125.2		197.3	-277.7	475
		2A13	43.6	41	99.7	-177.8		90.7	-181.7		190.4	-359.5	549.9
		2C11	56	51.1	101.7	-163.7		95.5	-143.3		197.2	-307	504.2
		2a5	43	42	97.5	-175.8		91.2	-164.4		188.7	-340.2	528.9
