# Supplementary material for: Thermostable ancestors enabled evolutionary diversification of promiscuous chemical defence enzymes
Source: EMBO J. 2026 Mar 26;45(9):2938–64. doi: 10.1038/s44318-026-00699-y (PMC13144609; doi:10.1038/s44318-026-00699-y)
Supplement: Supplementary file 6 — Source data Fig. 4 [file 44318_2026_699_MOESM6_ESM.zip]

Archive with 7 entries (6 files):
- Fig_4_source_data_testosterone metabolism/
- Fig_4_source_data_testosterone metabolism/.DS_Store
- __MACOSX/Fig_4_source_data_testosterone metabolism/._.DS_Store
- Fig_4_source_data_testosterone metabolism/Fig 4_source_data_CYP2_relative_activity_testosterone.pzfx
- __MACOSX/Fig_4_source_data_testosterone metabolism/._Fig 4_source_data_CYP2_relative_activity_testosterone.pzfx
- Fig_4_source_data_testosterone metabolism/Fig_4_source_data_Testosterone_data.pzfx
- __MACOSX/Fig_4_source_data_testosterone metabolism/._Fig_4_source_data_Testosterone_data.pzfx
