# Supplementary material for: Thermostable ancestors enabled evolutionary diversification of promiscuous chemical defence enzymes
Source: EMBO J. 2026 Mar 26;45(9):2938–64. doi: 10.1038/s44318-026-00699-y (PMC13144609; doi:10.1038/s44318-026-00699-y)
Supplement: Supplementary file 7 — Source data Fig. 5 [file 44318_2026_699_MOESM7_ESM.zip]

Archive with 9 entries (8 files):
- Fig_5_source_data_Marker substrates metabolism/
- Fig_5_source_data_Marker substrates metabolism/.DS_Store
- __MACOSX/Fig_5_source_data_Marker substrates metabolism/._.DS_Store
- Fig_5_source_data_Marker substrates metabolism/Fig_5_source_data_Luciferin_analogues_data.pzfx
- __MACOSX/Fig_5_source_data_Marker substrates metabolism/._Fig_5_source_data_Luciferin_analogues_data.pzfx
- Fig_5_source_data_Marker substrates metabolism/Fig_5_source_data_Alkoxyresorufins_data.pzfx
- __MACOSX/Fig_5_source_data_Marker substrates metabolism/._Fig_5_source_data_Alkoxyresorufins_data.pzfx
- Fig_5_source_data_Marker substrates metabolism/Fig_5_source_data_relative_activity_marker_substrates_revised.prism
- __MACOSX/Fig_5_source_data_Marker substrates metabolism/._Fig_5_source_data_relative_activity_marker_substrates_revised.prism
